# Supplementary material for: Associations between metabolic traits and gout risk
Source: Medicine (Baltimore). 2025 Aug 22;104(34):e44101. doi: 10.1097/MD.0000000000044101 (PMC12384979; doi:10.1097/MD.0000000000044101)
Supplement: Supplementary file 1 [file medi-104-e44101-s001.xlsx]

## Sheet: Sheet1
Supplementary Table 1. The impact of 249 metabolic traits on gout. We present the outcomes of three Mendelian randomization analyses, including Beta and OR values for each of the three methods. Note that there exists a conversion relationship between them (Beta=In (OR)), introducing some redundancy. The IVW method, known for its heightened sensitivity in detecting causality, serves as our primary…
outcome	exposure	Number of SNPs	IVW β	IVW SE	IVW p-value	IVW OR	IVW_lci95	IVW_uci95	IVW q_value	Weighted_median_Beta	Weighted_median_se	Weighted_median_pval	Weighted_median_OR	Weighted_median_lci95	Weighted_median_uci95	MR_ Egger_ Beta	MR_ Egger_se	MR_ Egger_ pval	MR_ Egger_ OR	MR_ Egger_ lci95	MR_ Egger_ uci95	Q	Q_pval	egger_ intercept	se	pval	Raw_ Causal. Estimate	Raw_Sd	Raw_ P_value	Outlier-corrected_Causal.Estimate	Outlier-corrected_Sd	Outlier-corrected_P_value
Gout || M13_GOUT	Acetate levels || id:ebi-a-GCST90092803	5	-0.385098	0.312952	0.218498	0.680384	0.368438	1.25645	0.969721	-0.606569	0.287678	0.0349876	0.545218	0.310237	0.958179	-0.454649	0.983426	0.675325	0.634671	0.0923505	4.36172	7.99655	0.0917046	0.00285698	0.0375762	0.94418	-0.385098	0.312952	0.285913	NA	NA	NA
Gout || M13_GOUT	Acetoacetate levels || id:ebi-a-GCST90092804	5	-0.248673	0.415342	0.549361	0.779835	0.345507	1.76015	0.969721	0.168434	0.351108	0.631425	1.18345	0.594677	2.35515	-0.192082	1.87554	0.92489	0.825239	0.0208974	32.5888	11.4409	0.022031	-0.00216507	0.0693695	0.977062	-0.248673	0.415342	0.581616	NA	NA	NA
Gout || M13_GOUT	Acetone levels || id:ebi-a-GCST90092805	8	-0.351247	0.292925	0.230487	0.70381	0.396381	1.24968	0.969721	-0.311896	0.297968	0.295218	0.732058	0.408234	1.31275	0.0116357	0.700164	0.98728	1.0117	0.256485	3.99066	13.6034	0.0587015	-0.0158207	0.0274139	0.584856	-0.351247	0.292925	0.269498	NA	NA	NA
Gout || M13_GOUT	Alanine levels || id:ebi-a-GCST90092806	28	0.204204	0.100065	0.0412781	1.22655	1.00811	1.49232	0.969721	0.214045	0.132295	0.105675	1.23868	0.955756	1.60535	-0.0662788	0.278794	0.813951	0.93587	0.541878	1.61633	35.5198	0.126181	0.0115561	0.01112	0.308269	0.204204	0.100065	0.0511664	NA	NA	NA
Gout || M13_GOUT	Albumin levels || id:ebi-a-GCST90092807	26	0.0924772	0.136222	0.497219	1.09689	0.839862	1.43257	0.969721	-0.175874	0.123348	0.153915	0.838724	0.658602	1.06811	-0.0795789	0.209773	0.707759	0.923505	0.612177	1.39316	69.7634	4.17e-06	0.0107675	0.0100061	0.292587	0.0924772	0.136222	0.503456	0.350871	0.156895	0.0353196
Gout || M13_GOUT	Apolipoprotein A1 levels || id:ebi-a-GCST90092808	58	-0.010188	0.0623342	0.870171	0.989864	0.876023	1.1185	0.969721	0.0488733	0.0745843	0.51229	1.05009	0.907273	1.21538	-0.00992163	0.104842	0.924943	0.990127	0.806209	1.216	108.494	4.68e-05	-1.81e-05	0.00568885	0.997478	-0.010188	0.0623342	0.870749	0.0168473	0.0549574	0.760321
Gout || M13_GOUT	Apolipoprotein B levels || id:ebi-a-GCST90092809	40	-0.00773462	0.0559853	0.890118	0.992295	0.889171	1.10738	0.969721	-0.0199975	0.0631339	0.751435	0.980201	0.866113	1.10932	-0.0412139	0.0814443	0.615753	0.959624	0.818039	1.12571	68.5238	0.00241571	0.00339629	0.00595302	0.571687	-0.00773462	0.0559853	0.890829	NA	NA	NA
Gout || M13_GOUT	Ratio of apolipoprotein B to apolipoprotein A1 levels || id:ebi-a-GCST90092810	56	0.0109054	0.0648989	0.866555	1.01097	0.890211	1.1481	0.969721	-0.021979	0.0661661	0.739754	0.978261	0.859277	1.11372	-0.0856284	0.0932485	0.362555	0.917935	0.764605	1.10201	132.341	2.55e-08	0.00869718	0.00608508	0.158688	0.0109054	0.0648989	0.867171	0.0325683	0.0585304	0.580257
Gout || M13_GOUT	3-Hydroxybutyrate levels || id:ebi-a-GCST90092811	14	0.0418398	0.185869	0.821898	1.04273	0.724363	1.50102	0.969721	0.223497	0.164295	0.173723	1.25044	0.906176	1.7255	-0.105416	0.50937	0.839516	0.89995	0.331615	2.44232	31.3051	0.00304182	0.00730785	0.0234002	0.760174	0.0418398	0.185869	0.825398	0.238072	0.115719	0.0620635
Gout || M13_GOUT	Total cholines levels || id:ebi-a-GCST90092812	50	0.0149248	0.0678606	0.825923	1.01504	0.888623	1.15943	0.969721	0.0367702	0.0788205	0.640854	1.03745	0.888947	1.21077	0.0844812	0.123132	0.495948	1.08815	0.854826	1.38517	94.7788	9.54e-05	-0.00457392	0.00673987	0.500628	0.0149248	0.0678606	0.826837	-0.000574584	0.0630647	0.992768
Gout || M13_GOUT	Citrate levels || id:ebi-a-GCST90092813	28	0.0612609	0.108809	0.573426	1.06318	0.858984	1.31591	0.969721	0.197622	0.118095	0.094245	1.2185	0.966723	1.53585	0.582507	0.190145	0.00504195	1.79052	1.23346	2.59917	57.2476	0.000598217	-0.0289771	0.00917969	0.00401053	0.0612609	0.108809	0.578072	0.0126349	0.102242	0.902637
Gout || M13_GOUT	Clinical LDL cholesterol levels || id:ebi-a-GCST90092814	37	-0.020351	0.0535682	0.704013	0.979855	0.882193	1.08833	0.969721	-0.0190177	0.0551843	0.73038	0.981162	0.880576	1.09324	-0.0189463	0.0722263	0.794614	0.981232	0.85171	1.13045	62.868	0.00366102	-0.000168939	0.00572364	0.976621	-0.020351	0.0535682	0.706245	0.0133397	0.0511627	0.795828
Gout || M13_GOUT	Creatinine levels || id:ebi-a-GCST90092815	60	0.0114244	0.148229	0.938565	1.01149	0.756461	1.3525	0.969721	-0.376782	0.142025	0.00797975	0.686066	0.519364	0.906275	0.131096	0.496539	0.792701	1.14008	0.430796	3.01715	238.464	1.99e-23	-0.0039522	0.0156383	0.801374	0.0114244	0.148229	0.938826	0.106487	0.137724	0.442781
Gout || M13_GOUT	Docosahexaenoic acid levels || id:ebi-a-GCST90092816	33	0.0183803	0.0470321	0.695943	1.01855	0.928855	1.11691	0.969721	0.0106653	0.0500371	0.831212	1.01072	0.916304	1.11487	0.0401814	0.0666994	0.551273	1.041	0.913429	1.18639	40.6284	0.140915	-0.00261743	0.00560741	0.643921	0.0183803	0.0470321	0.698533	NA	NA	NA
Gout || M13_GOUT	Ratio of docosahexaenoic acid to total fatty acid levels || id:ebi-a-GCST90092817	22	0.0213605	0.0572634	0.709133	1.02159	0.913131	1.14293	0.969721	0.0148373	0.0551216	0.787795	1.01495	0.91101	1.13074	0.0159398	0.079371	0.842862	1.01607	0.869682	1.18709	29.1717	0.109941	0.000699784	0.00690207	0.920252	0.0213605	0.0572634	0.712871	NA	NA	NA
Gout || M13_GOUT	Glutamine levels || id:ebi-a-GCST90092818	27	-0.0400049	0.0602543	0.506732	0.960785	0.853762	1.08122	0.969721	-0.0656353	0.0728544	0.367636	0.936472	0.811858	1.08021	-0.00174338	0.0864139	0.984064	0.998258	0.842725	1.1825	31.17	0.221997	-0.0036615	0.00585991	0.537738	-0.0400049	0.0602543	0.512578	NA	NA	NA
Gout || M13_GOUT	Glucose levels || id:ebi-a-GCST90092819	20	-0.133464	0.125629	0.288071	0.875059	0.684069	1.11937	0.969721	-0.167	0.136307	0.220508	0.8462	0.647808	1.10535	-0.103492	0.292525	0.727607	0.901683	0.50822	1.59976	33.4585	0.0212706	-0.00155061	0.0135824	0.910372	-0.133464	0.125629	0.301389	-0.185975	0.109767	0.107446
Gout || M13_GOUT	Glycine levels || id:ebi-a-GCST90092820	39	-0.0318358	0.0328164	0.331989	0.968666	0.908322	1.03302	0.969721	-0.0474797	0.0299215	0.112556	0.95363	0.899312	1.01123	-0.0444541	0.0384874	0.255484	0.956519	0.887018	1.03147	53.1287	0.0524579	0.00266408	0.00415556	0.525417	-0.0318358	0.0328164	0.338123	NA	NA	NA
Gout || M13_GOUT	Glycoprotein acetyls levels || id:ebi-a-GCST90092821	47	0.172846	0.07821	0.0271034	1.18868	1.01975	1.38561	0.969721	0.118929	0.0956435	0.213699	1.12629	0.933763	1.35851	0.249401	0.134089	0.0694335	1.28326	0.986677	1.66898	78.723	0.00189027	-0.00483525	0.00685963	0.484515	0.172846	0.07821	0.0321184	0.148851	0.0683276	0.0346483
Gout || M13_GOUT	HDL cholesterol levels || id:ebi-a-GCST90092822	70	-0.0701709	0.072325	0.331939	0.932235	0.809023	1.07421	0.969721	0.0450226	0.0693828	0.516402	1.04605	0.913047	1.19843	0.0445192	0.119286	0.71015	1.04553	0.827554	1.32091	199.297	1.39e-14	-0.00768373	0.00636726	0.231707	-0.0701709	0.072325	0.335327	-0.0427531	0.061515	0.489493
Gout || M13_GOUT	Cholesteryl ester levels in HDL || id:ebi-a-GCST90092823	68	-0.0556379	0.0688215	0.418838	0.945882	0.826523	1.08248	0.969721	0.0463284	0.0717797	0.518652	1.04742	0.909955	1.20565	0.118481	0.112007	0.294005	1.12579	0.903885	1.40216	165.629	2.55e-10	-0.0114327	0.00587232	0.0558069	-0.0556379	0.0688215	0.4217	-0.0401094	0.0642349	0.534506
Gout || M13_GOUT	Free cholesterol levels in HDL || id:ebi-a-GCST90092824	67	-0.0511712	0.0597474	0.391743	0.950116	0.84512	1.06816	0.969721	0.0408992	0.0637027	0.520852	1.04175	0.91947	1.18029	0.0443138	0.0979504	0.65248	1.04531	0.862717	1.26655	144.169	9.37e-08	-0.00696708	0.00567617	0.224089	-0.0511712	0.0597474	0.394842	-0.0462172	0.051648	0.374221
Gout || M13_GOUT	Total lipid levels in HDL || id:ebi-a-GCST90092825	70	-0.0369635	0.058743	0.529191	0.963711	0.858902	1.08131	0.969721	0.0458146	0.0658249	0.486424	1.04688	0.920165	1.19105	-0.00338894	0.100391	0.97317	0.996617	0.818603	1.21334	142.049	5.51e-07	-0.0023375	0.00564992	0.680379	-0.0369635	0.058743	0.531269	-0.0233478	0.0496022	0.639406
Gout || M13_GOUT	Concentration of HDL particles || id:ebi-a-GCST90092826	52	-0.0327918	0.0760355	0.666272	0.96774	0.83375	1.12326	0.969721	0.0614256	0.0840407	0.464839	1.06335	0.901862	1.25376	-0.0615128	0.137299	0.656073	0.940341	0.71848	1.23071	112.616	1.53e-06	0.00179927	0.00713219	0.801863	-0.0327918	0.0760355	0.66809	0.00111188	0.0678146	0.986984
Gout || M13_GOUT	Phospholipid levels in HDL || id:ebi-a-GCST90092827	60	-0.0226551	0.0586661	0.699371	0.9776	0.871412	1.09673	0.969721	0.0490898	0.0651373	0.451068	1.05031	0.924429	1.19334	-0.00666414	0.0991154	0.946625	0.993358	0.817969	1.20635	110.477	5.63e-05	-0.0011404	0.00567179	0.841351	-0.0226551	0.0586661	0.70076	0.000559027	0.051914	0.991445
Gout || M13_GOUT	Average diameter for HDL particles || id:ebi-a-GCST90092828	68	-0.06646	0.0639528	0.29871	0.9357	0.825466	1.06066	0.969721	-0.00672239	0.0671309	0.920234	0.9933	0.870838	1.13298	-0.0280332	0.105538	0.791357	0.972356	0.79066	1.19581	140.931	3.45e-07	-0.00244738	0.00532845	0.647524	-0.06646	0.0639528	0.302446	-0.038876	0.0599581	0.519019
Gout || M13_GOUT	Triglyceride levels in HDL || id:ebi-a-GCST90092829	50	0.0189764	0.0505095	0.70714	1.01916	0.923096	1.12522	0.969721	0.0209572	0.0605633	0.729315	1.02118	0.906878	1.14988	0.0453489	0.0752993	0.549843	1.04639	0.902815	1.2128	68.7145	0.0329582	-0.00239662	0.00504161	0.636681	0.0189764	0.0505095	0.708762	NA	NA	NA
Gout || M13_GOUT	Histidine levels || id:ebi-a-GCST90092830	10	0.191276	0.149866	0.201843	1.21079	0.902614	1.6242	0.969721	0.253669	0.173336	0.143344	1.28875	0.91753	1.81015	-0.0991632	0.451399	0.831623	0.905595	0.373848	2.19368	12.6779	0.177733	0.0147107	0.0214825	0.512833	0.191276	0.149866	0.233793	NA	NA	NA
Gout || M13_GOUT	Cholesterol levels in IDL || id:ebi-a-GCST90092831	54	-0.0616738	0.0560417	0.271116	0.94019	0.842387	1.04935	0.969721	-0.019768	0.0565692	0.726752	0.980426	0.87753	1.09539	-0.0153142	0.0786795	0.846433	0.984802	0.844065	1.14901	111.799	4.36e-06	-0.00462815	0.00549748	0.403717	-0.0616738	0.0560417	0.276089	NA	NA	NA
Gout || M13_GOUT	Cholesterol to total lipids ratio in IDL || id:ebi-a-GCST90092832	65	-0.0816052	0.0548414	0.136745	0.921636	0.827708	1.02622	0.969721	-0.0220733	0.0547432	0.68679	0.978169	0.878649	1.08896	-0.0379826	0.0770682	0.623836	0.96273	0.827757	1.11971	150.695	5.96e-09	-0.0043587	0.00539515	0.422192	-0.0816052	0.0548414	0.141656	-0.0523564	0.0499051	0.298196
Gout || M13_GOUT	Cholesteryl ester levels in IDL || id:ebi-a-GCST90092833	55	-0.0629808	0.0553904	0.255524	0.938961	0.842361	1.04664	0.969721	-0.0197336	0.0542622	0.716104	0.98046	0.881538	1.09048	-0.00932769	0.077225	0.904317	0.990716	0.851557	1.15262	111.731	6.59e-06	-0.0054038	0.00541937	0.323234	-0.0629808	0.0553904	0.260544	-0.0521552	0.052835	0.328062
Gout || M13_GOUT	Cholesteryl esters to total lipids ratio in IDL || id:ebi-a-GCST90092834	52	-0.0699252	0.0519351	0.178175	0.932464	0.842217	1.03238	0.969721	-0.0209966	0.050899	0.679961	0.979222	0.886248	1.08195	-0.0164764	0.0707345	0.816764	0.983659	0.856316	1.12994	100.071	4.91e-05	-0.00591788	0.00533111	0.272281	-0.0699252	0.0519351	0.184129	-0.0630273	0.0494565	0.208413
Gout || M13_GOUT	Free cholesterol levels in IDL || id:ebi-a-GCST90092835	51	-0.0680389	0.0572374	0.234552	0.934224	0.835083	1.04514	0.969721	-0.0204152	0.0594431	0.731267	0.979792	0.872037	1.10086	0.00298531	0.0818118	0.97104	1.00299	0.854391	1.17743	105.518	7.62e-06	-0.00692355	0.00572337	0.232199	-0.0680389	0.0572374	0.240167	NA	NA	NA
Gout || M13_GOUT	Free cholesterol to total lipids ratio in IDL || id:ebi-a-GCST90092836	37	-0.0160523	0.0850015	0.850213	0.984076	0.833055	1.16247	0.969721	0.0215941	0.0991788	0.827641	1.02183	0.841309	1.24108	-0.0256562	0.15986	0.873416	0.97467	0.712496	1.33332	57.7993	0.0120395	0.000520326	0.00729386	0.943535	-0.0160523	0.0850015	0.851273	0.0100303	0.0777957	0.89815
Gout || M13_GOUT	Total lipid levels in IDL || id:ebi-a-GCST90092837	51	-0.0493489	0.0552493	0.371748	0.951849	0.854159	1.06071	0.969721	-0.0194261	0.0614374	0.751856	0.980761	0.869494	1.10627	0.00306617	0.0792055	0.969278	1.00307	0.858837	1.17153	101.167	2.52e-05	-0.00520189	0.00562476	0.359592	-0.0493489	0.0552493	0.376027	-0.040754	0.0522259	0.438943
Gout || M13_GOUT	Concentration of IDL particles || id:ebi-a-GCST90092838	42	-0.0456991	0.0541284	0.398517	0.955329	0.859168	1.06225	0.969721	-0.0202245	0.0597497	0.734996	0.979979	0.871679	1.10173	-0.0014626	0.0746785	0.984472	0.998538	0.862576	1.15593	75.6667	0.000792206	-0.00485539	0.0056274	0.393385	-0.0456991	0.0541284	0.403417	-0.0363033	0.0500023	0.472045
Gout || M13_GOUT	Phospholipid levels in IDL || id:ebi-a-GCST90092839	50	-0.0263435	0.053684	0.623629	0.974001	0.876723	1.08207	0.969721	-0.017491	0.0575005	0.760984	0.982661	0.877927	1.09989	0.0202896	0.0764171	0.791753	1.0205	0.878545	1.18538	92.7714	0.000160292	-0.00453929	0.00527994	0.394215	-0.0263435	0.053684	0.62582	0.00528932	0.0527697	0.920576
Gout || M13_GOUT	Phospholipids to total lipids ratio in IDL || id:ebi-a-GCST90092840	35	0.0142905	0.0596152	0.810553	1.01439	0.902528	1.14012	0.969721	0.0241791	0.0585829	0.679802	1.02447	0.913343	1.14913	0.0371228	0.0881082	0.676244	1.03782	0.873219	1.23345	64.3516	0.00126854	-0.00262357	0.00737135	0.72417	0.0142905	0.0596152	0.811993	0.0143018	0.0496603	0.77521
Gout || M13_GOUT	Triglyceride levels in IDL || id:ebi-a-GCST90092841	54	0.050215	0.0598165	0.401197	1.0515	0.935172	1.18229	0.969721	0.0211388	0.0588832	0.719598	1.02136	0.910035	1.14631	0.0583645	0.0882659	0.511381	1.0601	0.89169	1.26032	124.405	1.13e-07	-0.00073278	0.00578916	0.899763	0.050215	0.0598165	0.404968	0.0887988	0.0523916	0.0963135
Gout || M13_GOUT	Triglycerides to total lipids ratio in IDL || id:ebi-a-GCST90092842	65	0.104203	0.0541747	0.0544213	1.10983	0.998023	1.23415	0.969721	0.023064	0.0555143	0.677804	1.02333	0.917829	1.14096	0.0302644	0.0783051	0.700433	1.03073	0.884075	1.20171	142.891	5.88e-08	0.00689488	0.00529832	0.197883	0.104203	0.0541747	0.0588718	0.0956834	0.0504345	0.0623898
Gout || M13_GOUT	Isoleucine levels || id:ebi-a-GCST90092843	8	-0.0798878	0.287442	0.781069	0.92322	0.525569	1.62174	0.969721	-0.126916	0.205205	0.536256	0.880808	0.589125	1.31691	-0.353947	0.764681	0.65977	0.701912	0.15681	3.1419	29.8295	0.000102049	0.0135877	0.0347318	0.709151	-0.0798878	0.287442	0.789098	0.109974	0.229204	0.648353
Gout || M13_GOUT	Cholesterol levels in large HDL || id:ebi-a-GCST90092844	85	-0.0995739	0.0586911	0.0897768	0.905223	0.806857	1.01558	0.969721	0.0176699	0.0596937	0.767223	1.01783	0.905444	1.14416	0.0588909	0.0886215	0.508199	1.06066	0.891538	1.26186	191.758	2.11e-10	-0.0109242	0.0046672	0.0216503	-0.0995739	0.0586911	0.0934797	-0.0806692	0.0537579	0.137299
Gout || M13_GOUT	Cholesterol to total lipids ratio in large HDL || id:ebi-a-GCST90092845	74	-0.0996574	0.0662472	0.132498	0.905147	0.794929	1.03065	0.969721	-0.00313564	0.0707633	0.964656	0.996869	0.867767	1.14518	0.075637	0.101314	0.45776	1.07857	0.884318	1.31549	166.079	3.28e-09	-0.0112468	0.0050133	0.027949	-0.0996574	0.0662472	0.136812	-0.0756113	0.0598864	0.210872
Gout || M13_GOUT	Cholesteryl ester levels in large HDL || id:ebi-a-GCST90092846	85	-0.0950902	0.060884	0.118329	0.909291	0.807007	1.02454	0.969721	0.0302494	0.0595415	0.611426	1.03071	0.91718	1.1583	0.0534742	0.0936011	0.569341	1.05493	0.878109	1.26736	205.845	3.21e-12	-0.00996061	0.00483121	0.0423631	-0.0950902	0.060884	0.122089	-0.0793342	0.0543724	0.148407
Gout || M13_GOUT	Cholesteryl esters to total lipids ratio in large HDL || id:ebi-a-GCST90092847	63	-0.0934551	0.0691386	0.176469	0.910779	0.795355	1.04295	0.969721	0.0241557	0.0686847	0.725071	1.02445	0.895417	1.17208	0.106897	0.107173	0.3225	1.11282	0.90198	1.37294	133.27	3.97e-07	-0.012723	0.00532924	0.0200826	-0.0934551	0.0691386	0.18138	-0.0765458	0.0632509	0.230874
Gout || M13_GOUT	Free cholesterol levels in large HDL || id:ebi-a-GCST90092848	74	-0.105499	0.0577764	0.0678523	0.899875	0.80353	1.00777	0.969721	2.82e-05	0.0570787	0.999605	1.00003	0.894182	1.1184	0.00364846	0.0862386	0.966371	1.00366	0.847572	1.18848	164.305	5.48e-09	-0.00848063	0.00502432	0.095755	-0.105499	0.0577764	0.0719417	-0.0907406	0.0537922	0.0959566
Gout || M13_GOUT	Free cholesterol to total lipids ratio in large HDL || id:ebi-a-GCST90092849	54	-0.0519101	0.0504471	0.303479	0.949414	0.860031	1.04809	0.969721	-0.0237047	0.0522708	0.650191	0.976574	0.881478	1.08193	0.0107636	0.0700693	0.878509	1.01082	0.88111	1.15963	95.6666	0.000298874	-0.00618708	0.00483134	0.206012	-0.0519101	0.0504471	0.308152	-0.0331958	0.0482596	0.494598
Gout || M13_GOUT	Total lipid levels in large HDL || id:ebi-a-GCST90092850	76	-0.0823331	0.0606469	0.174596	0.920965	0.817748	1.03721	0.969721	0.0176285	0.05514	0.749193	1.01778	0.913524	1.13395	0.00694041	0.0925261	0.940409	1.00696	0.839952	1.20719	184.471	3.33e-11	-0.00666831	0.00523575	0.206788	-0.0823331	0.0606469	0.178667	-0.0681999	0.0531188	0.203289
Gout || M13_GOUT	Concentration of large HDL particles || id:ebi-a-GCST90092851	78	-0.0796994	0.0631731	0.207091	0.923394	0.815855	1.04511	0.969721	0.0175922	0.0553533	0.750624	1.01775	0.913109	1.13438	0.0501087	0.09492	0.599104	1.05139	0.8729	1.26637	206.733	8.18e-14	-0.00961306	0.00530617	0.0739868	-0.0796994	0.0631731	0.2109	-0.0729144	0.0576768	0.210076
Gout || M13_GOUT	Phospholipid levels in large HDL || id:ebi-a-GCST90092852	69	-0.0598302	0.0601884	0.3202	0.941924	0.83711	1.05986	0.969721	0.0344131	0.0601245	0.567076	1.03501	0.919955	1.16446	0.0722321	0.092163	0.435952	1.0749	0.897262	1.28772	160.097	2.15e-09	-0.010075	0.00539412	0.066167	-0.0598302	0.0601884	0.323724	-0.0422229	0.0540058	0.437115
Gout || M13_GOUT	Phospholipids to total lipids ratio in large HDL || id:ebi-a-GCST90092853	64	0.132582	0.0655988	0.0432684	1.14177	1.00402	1.29843	0.969721	0.00940028	0.076823	0.902612	1.00944	0.868339	1.17348	-0.117217	0.107739	0.280822	0.889392	0.720085	1.09851	121.199	1.48e-05	0.015261	0.00537426	0.0061003	0.132582	0.0655988	0.0475225	0.155426	0.0637445	0.0176367
Gout || M13_GOUT	Triglyceride levels in large HDL || id:ebi-a-GCST90092854	46	0.0357957	0.0363717	0.325036	1.03644	0.96513	1.11303	0.969721	0.0235863	0.0497368	0.635341	1.02387	0.928767	1.1287	0.00526094	0.0487811	0.914607	1.00527	0.913611	1.10613	45.63	0.445765	0.00377978	0.00401745	0.351923	0.0357957	0.0363717	0.330298	NA	NA	NA
Gout || M13_GOUT	Triglycerides to total lipids ratio in large HDL || id:ebi-a-GCST90092855	58	0.119785	0.0709821	0.0914991	1.12725	0.980846	1.29552	0.969721	0.0136952	0.0774583	0.859659	1.01379	0.870991	1.18	-0.0400511	0.115905	0.730975	0.96074	0.765501	1.20578	119.711	2.36e-06	0.0105628	0.00611593	0.0896638	0.119785	0.0709821	0.0969645	0.0657329	0.0639798	0.308729
Gout || M13_GOUT	Cholesterol levels in large LDL || id:ebi-a-GCST90092856	40	-0.00462914	0.0555218	0.933553	0.995382	0.892747	1.10982	0.969721	-0.0193092	0.0573277	0.736252	0.980876	0.876629	1.09752	-0.02066	0.0769616	0.789809	0.979552	0.842396	1.13904	71.5602	0.0011342	0.00176746	0.0057996	0.762215	-0.00462914	0.0555218	0.93398	0.0290836	0.0532227	0.58795
Gout || M13_GOUT	Cholesterol to total lipids ratio in large LDL || id:ebi-a-GCST90092857	51	-0.0961225	0.0634494	0.129786	0.908353	0.802131	1.02864	0.969721	-0.0229017	0.0636122	0.718831	0.977359	0.862792	1.10714	0.0219469	0.0946181	0.817541	1.02219	0.849163	1.23047	104.716	9.53e-06	-0.010242	0.00617245	0.103442	-0.0961225	0.0634494	0.136083	-0.0707405	0.0568782	0.219643
Gout || M13_GOUT	Cholesteryl ester levels in large LDL || id:ebi-a-GCST90092858	41	-0.00737071	0.0539861	0.891403	0.992656	0.892987	1.10345	0.969721	-0.0197906	0.0599113	0.74115	0.980404	0.871781	1.10256	-0.0211411	0.0761252	0.782698	0.979081	0.843373	1.13663	67.2419	0.00447729	0.00146752	0.00565023	0.79644	-0.00737071	0.0539861	0.892087	0.0265406	0.051462	0.608953
Gout || M13_GOUT	Cholesteryl esters to total lipids ratio in large LDL || id:ebi-a-GCST90092859	28	-0.0487641	0.0878809	0.578971	0.952406	0.801708	1.13143	0.969721	-0.0470751	0.0866003	0.586724	0.954016	0.805082	1.1305	0.153127	0.162689	0.355252	1.16547	0.847264	1.60319	52.712	0.00217993	-0.0151145	0.0103349	0.155595	-0.0487641	0.0878809	0.583539	-0.031828	0.0816586	0.699882
Gout || M13_GOUT	Free cholesterol levels in large LDL || id:ebi-a-GCST90092860	52	-0.0407108	0.0566597	0.47244	0.960107	0.859191	1.07288	0.969721	-0.0191309	0.054866	0.727326	0.981051	0.881026	1.09243	-0.00102705	0.0772459	0.989445	0.998973	0.85862	1.16227	110.397	2.88e-06	-0.0040891	0.00538364	0.451094	-0.0407108	0.0566597	0.475719	-0.0328003	0.053826	0.545034
Gout || M13_GOUT	Free cholesterol to total lipids ratio in large LDL || id:ebi-a-GCST90092861	71	-0.112073	0.0643163	0.081417	0.893979	0.788098	1.01409	0.969721	-0.0289158	0.0756225	0.702186	0.971498	0.837666	1.12671	-0.0124373	0.098317	0.899703	0.98764	0.814534	1.19753	146.242	2.59e-07	-0.00663367	0.00497134	0.186466	-0.112073	0.0643163	0.0858088	-0.0839354	0.0581135	0.153237
Gout || M13_GOUT	Total lipid levels in large LDL || id:ebi-a-GCST90092862	39	-0.00488532	0.0566022	0.93122	0.995127	0.890631	1.11188	0.969721	-0.0193515	0.0580729	0.738962	0.980835	0.875312	1.09908	-0.026124	0.0793183	0.743743	0.974214	0.833945	1.13808	71.5053	0.000812415	0.00232594	0.00601258	0.701086	-0.00488532	0.0566022	0.931673	0.0294926	0.0543108	0.590363
Gout || M13_GOUT	Concentration of large LDL particles || id:ebi-a-GCST90092863	42	-0.019154	0.052479	0.715123	0.981028	0.885137	1.08731	0.969721	-0.0219017	0.0659227	0.739714	0.978336	0.859753	1.11328	-0.0295545	0.0742157	0.692582	0.970878	0.839442	1.12289	67.5957	0.0055499	0.0010494	0.00523107	0.842021	-0.019154	0.052479	0.716999	0.0173274	0.0505638	0.73363
Gout || M13_GOUT	Phospholipid levels in large LDL || id:ebi-a-GCST90092864	39	-0.0198098	0.054728	0.717376	0.980385	0.880666	1.0914	0.969721	-0.0195213	0.0578633	0.735839	0.980668	0.875523	1.09844	-0.0166313	0.0747347	0.825119	0.983506	0.849497	1.13866	66.9104	0.00259535	-0.000355098	0.00559662	0.949751	-0.0198098	0.054728	0.719381	0.0142052	0.0525041	0.788237
Gout || M13_GOUT	Phospholipids to total lipids ratio in large LDL || id:ebi-a-GCST90092865	34	-0.029922	0.071029	0.673562	0.970521	0.844392	1.11549	0.969721	-0.0559103	0.0618304	0.365862	0.945624	0.837698	1.06746	-0.096694	0.112856	0.39793	0.907834	0.727682	1.13259	79.4118	1.07e-05	0.00673187	0.00880474	0.450128	-0.029922	0.071029	0.676293	-0.0443894	0.058215	0.45152
Gout || M13_GOUT	Triglyceride levels in large LDL || id:ebi-a-GCST90092866	52	0.0562602	0.0673574	0.403578	1.05787	0.927038	1.20717	0.969721	0.0231388	0.0649485	0.721643	1.02341	0.901081	1.16234	0.039074	0.102518	0.704713	1.03985	0.850558	1.27126	130.138	7.56e-09	0.0013737	0.00613273	0.823674	0.0562602	0.0673574	0.407474	0.111607	0.0607177	0.07211
Gout || M13_GOUT	Triglycerides to total lipids ratio in large LDL || id:ebi-a-GCST90092867	55	0.0789332	0.055348	0.153832	1.08213	0.970883	1.20613	0.969721	0.0177945	0.0587085	0.761815	1.01795	0.907307	1.14209	0.000446154	0.0793425	0.995535	1.00045	0.856359	1.16878	107.05	2.33e-05	0.00722631	0.00527363	0.176378	0.0789332	0.055348	0.159588	NA	NA	NA
Gout || M13_GOUT	Cholesterol levels in large VLDL || id:ebi-a-GCST90092868	43	0.0724896	0.0982835	0.460784	1.07518	0.886791	1.30359	0.969721	0.0185812	0.0968234	0.847814	1.01875	0.842659	1.23165	0.0372275	0.181666	0.838646	1.03793	0.726993	1.48185	133.34	1.95e-11	0.0022315	0.00962245	0.817765	0.0724896	0.0982835	0.464885	0.0699399	0.0840265	0.410409
Gout || M13_GOUT	Cholesterol to total lipids ratio in large VLDL || id:ebi-a-GCST90092869	46	-0.0691147	0.0622699	0.267033	0.93322	0.825997	1.05436	0.969721	-0.0180884	0.0673068	0.788126	0.982074	0.8607	1.12056	-0.00839663	0.100838	0.934016	0.991639	0.813802	1.20834	84.7852	0.000307713	-0.00533481	0.00694888	0.446753	-0.0691147	0.0622699	0.272929	-0.0424491	0.0605575	0.487011
Gout || M13_GOUT	Cholesteryl ester levels in large VLDL || id:ebi-a-GCST90092870	46	0.0250374	0.0966084	0.795509	1.02535	0.848475	1.23911	0.969721	-0.00522158	0.108951	0.961775	0.994792	0.80351	1.23161	-0.120647	0.195694	0.540736	0.886347	0.603985	1.30071	132.888	1.3e-10	0.00832636	0.00971732	0.396167	0.0250374	0.0966084	0.796691	-0.00400071	0.0854262	0.962869
Gout || M13_GOUT	Cholesteryl esters to total lipids ratio in large VLDL || id:ebi-a-GCST90092871	52	-0.0871491	0.0627146	0.164646	0.91654	0.810528	1.03642	0.969721	-0.0134555	0.0684981	0.844269	0.986635	0.86268	1.1284	-0.00229752	0.101202	0.981978	0.997705	0.818196	1.2166	98.3363	7.72e-05	-0.00660622	0.00618917	0.290925	-0.0871491	0.0627146	0.170683	-0.056568	0.0605759	0.354876
Gout || M13_GOUT	Free cholesterol levels in large VLDL || id:ebi-a-GCST90092872	47	0.0696731	0.0890792	0.434127	1.07216	0.900395	1.27669	0.969721	-0.046287	0.100247	0.644277	0.954768	0.78445	1.16206	0.075392	0.165631	0.651169	1.07831	0.779389	1.49187	113.735	1.16e-07	-0.00035114	0.00853496	0.967365	0.0696731	0.0890792	0.438135	0.0930455	0.0852218	0.280731
Gout || M13_GOUT	Free cholesterol to total lipids ratio in large VLDL || id:ebi-a-GCST90092873	40	-0.00800249	0.100691	0.936654	0.992029	0.814357	1.20847	0.969721	-0.0217919	0.0998459	0.82723	0.978444	0.804536	1.18994	-0.535636	0.177876	0.00460658	0.585297	0.413014	0.829445	104.856	6.06e-08	0.0314814	0.00918384	0.00147645	-0.00800249	0.100691	0.93706	0.107532	0.0777165	0.174986
Gout || M13_GOUT	Total lipid levels in large VLDL || id:ebi-a-GCST90092874	47	0.0619394	0.0794601	0.435683	1.0639	0.910463	1.24319	0.969721	-0.0394063	0.0978216	0.687067	0.96136	0.793631	1.16454	0.119298	0.141532	0.403739	1.12671	0.85376	1.48691	88.4538	0.00016953	-0.00359673	0.0073158	0.625365	0.0619394	0.0794601	0.439675	0.00447715	0.0780972	0.954538
Gout || M13_GOUT	Concentration of large VLDL particles || id:ebi-a-GCST90092875	45	0.0778724	0.0895685	0.384619	1.08098	0.906937	1.28843	0.969721	-0.02903	0.104054	0.780252	0.971387	0.792173	1.19115	0.121445	0.164016	0.463055	1.12913	0.818709	1.55724	105.158	6.41e-07	-0.00276016	0.00866521	0.751623	0.0778724	0.0895685	0.389337	0.0979902	0.0851752	0.256314
Gout || M13_GOUT	Phospholipid levels in large VLDL || id:ebi-a-GCST90092876	46	0.0684009	0.0883327	0.438721	1.07079	0.900567	1.2732	0.969721	-0.0467524	0.0994725	0.638352	0.954324	0.785277	1.15976	0.127303	0.164112	0.442068	1.13576	0.823365	1.56669	107.168	5.5e-07	-0.00368359	0.00861687	0.67111	0.0684009	0.0883327	0.44277	0.0324007	0.0836403	0.700385
Gout || M13_GOUT	Phospholipids to total lipids ratio in large VLDL || id:ebi-a-GCST90092877	54	0.00176129	0.0662171	0.97878	1.00176	0.879832	1.14059	0.986705	-0.0419991	0.0682401	0.538251	0.958871	0.838828	1.09609	-0.0451588	0.11035	0.684049	0.955846	0.769939	1.18664	116.429	1.18e-06	0.00351077	0.00657962	0.595903	0.00176129	0.0662171	0.97888	-0.040901	0.0565522	0.472835
Gout || M13_GOUT	Triglyceride levels in large VLDL || id:ebi-a-GCST90092878	46	-0.0225656	0.0797395	0.777183	0.977687	0.836227	1.14308	0.969721	-0.0579295	0.0910926	0.524815	0.943716	0.789409	1.12819	0.0865859	0.138802	0.535975	1.09045	0.830716	1.43138	79.4242	0.00117156	-0.00687022	0.00714799	0.341734	-0.0225656	0.0797395	0.778481	NA	NA	NA
Gout || M13_GOUT	Triglycerides to total lipids ratio in large VLDL || id:ebi-a-GCST90092879	45	0.0813925	0.0649847	0.210392	1.0848	0.955064	1.23215	0.969721	0.0320558	0.0681169	0.637927	1.03258	0.903523	1.18006	0.134251	0.103467	0.201369	1.14368	0.933752	1.4008	94.8366	1.37e-05	-0.00486899	0.00738491	0.513208	0.0813925	0.0649847	0.217008	0.0357831	0.0550806	0.519456
Gout || M13_GOUT	Linoleic acid levels || id:ebi-a-GCST90092880	39	0.0519127	0.0755949	0.492258	1.05328	0.908234	1.2215	0.969721	0.0347308	0.0830789	0.675913	1.03534	0.879762	1.21843	-0.0624618	0.162562	0.703004	0.939449	0.683121	1.29196	77.5171	0.000161226	0.0075156	0.00944405	0.431223	0.0519127	0.0755949	0.496427	0.0872849	0.0720089	0.233142
Gout || M13_GOUT	Ratio of linoleic acid to total fatty acids || id:ebi-a-GCST90092881	28	-0.176251	0.0821264	0.0318655	0.838408	0.713753	0.984833	0.969721	-0.0368091	0.0742705	0.620171	0.96386	0.833285	1.1149	0.0148647	0.107652	0.891241	1.01498	0.821903	1.2534	48.39	0.00694319	-0.0162365	0.00654048	0.0198276	-0.176251	0.0821264	0.0410111	-0.30158	0.108048	0.00991306
Gout || M13_GOUT	Lactate levels || id:ebi-a-GCST90092882	7	0.209422	0.181224	0.247845	1.23297	0.864351	1.75878	0.969721	0.24455	0.239019	0.306241	1.27705	0.799374	2.04016	1.42643	0.860625	0.158332	4.16379	0.770743	22.494	3.28085	0.77286	-0.042364	0.0292867	0.20767	0.209422	0.134009	0.16914	NA	NA	NA
Gout || M13_GOUT	LDL cholesterol levels || id:ebi-a-GCST90092883	38	-0.00966844	0.0549122	0.860238	0.990378	0.889322	1.10292	0.969721	-0.0197508	0.0592991	0.73908	0.980443	0.872863	1.10128	-0.0272884	0.0761183	0.722063	0.973081	0.838215	1.12965	64.1633	0.00367802	0.00194689	0.00574643	0.736729	-0.00966844	0.0549122	0.861199	NA	NA	NA
Gout || M13_GOUT	Cholesteryl ester levels in LDL || id:ebi-a-GCST90092884	38	-0.0138301	0.0601042	0.818012	0.986265	0.876661	1.10957	0.969721	-0.0209833	0.0639645	0.742877	0.979235	0.863852	1.11003	-0.0228779	0.085577	0.790735	0.977382	0.826456	1.15587	72.0745	0.000486476	0.000930262	0.00618004	0.881189	-0.0138301	0.0601042	0.81928	0.0218545	0.0579218	0.708158
Gout || M13_GOUT	Free cholesterol levels in LDL || id:ebi-a-GCST90092885	42	-0.0347055	0.054631	0.525251	0.96589	0.86781	1.07505	0.969721	-0.0195895	0.0511863	0.701935	0.980601	0.886996	1.08408	-0.0078621	0.0736367	0.915506	0.992169	0.858825	1.14622	82.4942	0.000130806	-0.00322462	0.00586797	0.585698	-0.0347055	0.054631	0.528781	-0.00589536	0.05333	0.91253
Gout || M13_GOUT	Total lipid levels in LDL || id:ebi-a-GCST90092886	41	-0.0105187	0.0566799	0.852774	0.989536	0.885492	1.10581	0.969721	-0.0198221	0.0611926	0.745992	0.980373	0.869567	1.1053	-0.0356235	0.0794137	0.656217	0.965004	0.825906	1.12753	75.4105	0.000597497	0.00263134	0.00576863	0.650815	-0.0105187	0.0566799	0.853712	0.0233322	0.054689	0.671992
Gout || M13_GOUT	Concentration of LDL particles || id:ebi-a-GCST90092887	39	-0.0101319	0.0560846	0.85664	0.989919	0.886869	1.10494	0.969721	-0.0202725	0.0638713	0.750943	0.979932	0.864624	1.11062	-0.0528274	0.0800303	0.513283	0.948544	0.810838	1.10964	66.4853	0.0028795	0.00433018	0.00575775	0.456772	-0.0101319	0.0560846	0.8576	0.028967	0.0538477	0.593838
Gout || M13_GOUT	Phospholipid levels in LDL || id:ebi-a-GCST90092888	41	-0.0247907	0.0515276	0.630435	0.975514	0.881805	1.07918	0.969721	-0.0192814	0.0574917	0.737341	0.980903	0.876372	1.0979	-0.00881197	0.069605	0.899908	0.991227	0.864817	1.13611	67.0027	0.00473328	-0.00180741	0.00522045	0.73104	-0.0247907	0.0515276	0.633056	0.0066838	0.0494232	0.893121
Gout || M13_GOUT	Average diameter for LDL particles || id:ebi-a-GCST90092889	31	-0.0940463	0.0984256	0.339321	0.910241	0.750541	1.10392	0.969721	-0.0396457	0.103171	0.700777	0.96113	0.785165	1.17653	0.136624	0.167845	0.422287	1.1464	0.825016	1.59297	57.6874	0.00173824	-0.0142149	0.0085014	0.105268	-0.0940463	0.0984256	0.346958	-0.0587842	0.0911022	0.523834
Gout || M13_GOUT	Triglyceride levels in LDL || id:ebi-a-GCST90092890	58	0.0518217	0.066764	0.437636	1.05319	0.924007	1.20043	0.969721	0.0335624	0.0644772	0.602693	1.03413	0.911364	1.17344	0.102	0.106966	0.344395	1.10738	0.89794	1.36568	138.521	9.74e-09	-0.00370579	0.00614964	0.549206	0.0518217	0.066764	0.440845	0.0779925	0.0589801	0.191624
Gout || M13_GOUT	Leucine levels || id:ebi-a-GCST90092891	12	0.135927	0.190164	0.474738	1.1456	0.789154	1.66304	0.969721	-0.103662	0.173033	0.549111	0.90153	0.642232	1.26552	-0.430604	0.334413	0.226871	0.650116	0.337546	1.25213	27.1907	0.00429991	0.0284906	0.0144999	0.0778032	0.135927	0.190164	0.489631	0.47979	0.228437	0.0620442
Gout || M13_GOUT	Cholesterol levels in medium HDL || id:ebi-a-GCST90092892	68	-0.0123493	0.0641419	0.847326	0.987727	0.87104	1.12004	0.969721	0.0502542	0.0752448	0.504213	1.05154	0.907351	1.21864	0.0983717	0.108881	0.369558	1.10337	0.891335	1.36585	139.999	4.46e-07	-0.00714065	0.00568703	0.213687	-0.0123493	0.0641419	0.847908	-0.0297381	0.0549652	0.590332
Gout || M13_GOUT	Cholesterol to total lipids ratio in medium HDL || id:ebi-a-GCST90092893	69	-0.0699053	0.0628018	0.265661	0.932482	0.824485	1.05463	0.969721	0.0492316	0.0723775	0.496374	1.05046	0.911532	1.21057	0.0510149	0.105423	0.630031	1.05234	0.855889	1.29388	129.026	1.15e-05	-0.00775463	0.00545237	0.159593	-0.0699053	0.0628018	0.26958	-0.0512798	0.0579683	0.379526
Gout || M13_GOUT	Cholesteryl ester levels in medium HDL || id:ebi-a-GCST90092894	67	0.00262523	0.0665396	0.968529	1.00263	0.880036	1.1423	0.98034	0.0495979	0.0771646	0.520383	1.05085	0.903351	1.22243	0.0934029	0.114125	0.416102	1.0979	0.877849	1.37312	147.669	3.45e-08	-0.00593176	0.00605766	0.331104	0.00262523	0.0665396	0.968648	-0.02742	0.0549864	0.619749
Gout || M13_GOUT	Cholesteryl esters to total lipids ratio in medium HDL || id:ebi-a-GCST90092895	59	-0.113337	0.068875	0.0998574	0.89285	0.780101	1.02189	0.969721	-0.0318158	0.0870239	0.714665	0.968685	0.816782	1.14884	0.00522208	0.122653	0.966188	1.00524	0.79043	1.27842	100.194	0.000488177	-0.00714859	0.00612806	0.248256	-0.113337	0.068875	0.105267	-0.0900881	0.0621008	0.152351
Gout || M13_GOUT	Free cholesterol levels in medium HDL || id:ebi-a-GCST90092896	63	-0.0304644	0.0682621	0.655391	0.969995	0.848523	1.10886	0.969721	0.0473234	0.0700868	0.499542	1.04846	0.913888	1.20285	0.000116564	0.115646	0.999199	1.00012	0.797279	1.25456	152.614	1.33e-09	-0.00209123	0.00635869	0.743375	-0.0304644	0.0682621	0.656946	0.00173576	0.0605733	0.977234
Gout || M13_GOUT	Free cholesterol to total lipids ratio in medium HDL || id:ebi-a-GCST90092897	70	-0.0340828	0.059712	0.568145	0.966491	0.859746	1.08649	0.969721	0.0372332	0.0578397	0.51975	1.03794	0.926693	1.16253	0.117121	0.0907524	0.201229	1.12426	0.941055	1.34312	159.181	4.38e-09	-0.0118047	0.00543844	0.0334559	-0.0340828	0.059712	0.569999	-0.00162425	0.0503817	0.974379
Gout || M13_GOUT	Total lipid levels in medium HDL || id:ebi-a-GCST90092898	57	-0.00693452	0.0629585	0.912295	0.993089	0.877803	1.12352	0.969721	0.0554662	0.0720984	0.441708	1.05703	0.917735	1.21748	-0.0390772	0.11034	0.724578	0.961676	0.774651	1.19386	108.645	3.16e-05	0.002184	0.00613342	0.723141	-0.00693452	0.0629585	0.912689	0.0217519	0.0555332	0.696799
Gout || M13_GOUT	Concentration of medium HDL particles || id:ebi-a-GCST90092899	59	-0.0198709	0.0602923	0.74172	0.980325	0.871061	1.1033	0.969721	0.0522565	0.0746047	0.48365	1.05365	0.910311	1.21955	-0.0390966	0.103773	0.707758	0.961658	0.78467	1.17857	105.374	0.000142604	0.00128501	0.00562133	0.820001	-0.0198709	0.0602923	0.742907	0.00884379	0.05303	0.868141
Gout || M13_GOUT	Phospholipid levels in medium HDL || id:ebi-a-GCST90092900	57	-0.0105461	0.0633077	0.867697	0.989509	0.87404	1.12023	0.969721	0.0608678	0.0712893	0.393209	1.06276	0.92417	1.22213	-0.0446023	0.112032	0.692084	0.956378	0.767831	1.19122	107.863	3.87e-05	0.00233817	0.0063226	0.712943	-0.0105461	0.0633077	0.868297	0.0167716	0.0557741	0.764772
Gout || M13_GOUT	Phospholipids to total lipids ratio in medium HDL || id:ebi-a-GCST90092901	66	0.0849831	0.0729856	0.244269	1.0887	0.943585	1.25613	0.969721	-0.0517214	0.0859083	0.547138	0.949593	0.802437	1.12374	-0.208982	0.121707	0.0907993	0.81141	0.639206	1.03001	140.582	1.72e-07	0.0170626	0.00581695	0.00465041	0.0849831	0.0729856	0.248525	0.0634503	0.0673339	0.349571
Gout || M13_GOUT	Triglyceride levels in medium HDL || id:ebi-a-GCST90092902	46	0.0108638	0.0539504	0.840411	1.01092	0.909483	1.12368	0.969721	0.0230026	0.0614648	0.708226	1.02327	0.907131	1.15428	0.0224535	0.0831349	0.788358	1.02271	0.868932	1.2037	63.0631	0.038835	-0.00101471	0.0054935	0.854305	0.0108638	0.0539504	0.841319	NA	NA	NA
Gout || M13_GOUT	Triglycerides to total lipids ratio in medium HDL || id:ebi-a-GCST90092903	57	0.0406535	0.069183	0.556785	1.04149	0.909423	1.19274	0.969721	0.0180561	0.0743708	0.808172	1.01822	0.880108	1.17801	-0.0404315	0.118365	0.733966	0.960375	0.761529	1.21114	108.721	3.1e-05	0.00539802	0.0063852	0.401553	0.0406535	0.069183	0.559148	0.0187921	0.0625792	0.765085
Gout || M13_GOUT	Cholesterol levels in medium LDL || id:ebi-a-GCST90092904	39	-0.0280493	0.0647656	0.66495	0.97234	0.856424	1.10395	0.969721	-0.022653	0.0651882	0.728215	0.977602	0.860345	1.11084	-0.0174018	0.0941499	0.854372	0.982749	0.817148	1.18191	81.6456	5.02e-05	-0.00102872	0.00652363	0.875557	-0.0280493	0.0647656	0.667398	-0.0046118	0.0589655	0.938093
Gout || M13_GOUT	Cholesterol to total lipids ratio in medium LDL || id:ebi-a-GCST90092905	31	-0.130303	0.0831433	0.117066	0.87783	0.745825	1.0332	0.969721	-0.0410737	0.0828228	0.619949	0.959758	0.815947	1.12892	0.013001	0.144667	0.929009	1.01309	0.762962	1.34521	61.3481	0.000630302	-0.0108711	0.009014	0.237555	-0.130303	0.0831433	0.127555	-0.108798	0.0758094	0.161942
Gout || M13_GOUT	Cholesteryl ester levels in medium LDL || id:ebi-a-GCST90092906	44	0.00415758	0.0692341	0.952115	1.00417	0.876743	1.15011	0.971626	-0.0241292	0.0712631	0.734917	0.97616	0.848908	1.12249	-0.031685	0.105565	0.765546	0.968812	0.787736	1.19151	98.7263	2.85e-06	0.00306323	0.00676208	0.652879	0.00415758	0.0692341	0.952393	0.0415755	0.0677588	0.542802
Gout || M13_GOUT	Cholesteryl esters to total lipids ratio in medium LDL || id:ebi-a-GCST90092907	35	0.0292958	0.075964	0.699753	1.02973	0.887281	1.19505	0.969721	0.0436839	0.08242	0.596101	1.04465	0.888821	1.2278	0.0349663	0.130384	0.79023	1.03558	0.802049	1.33712	60.6288	0.00330993	-0.000438793	0.00813621	0.957315	0.0292958	0.075964	0.702156	-0.0133108	0.0702182	0.850813
Gout || M13_GOUT	Free cholesterol levels in medium LDL || id:ebi-a-GCST90092908	41	-0.0207848	0.0515123	0.686587	0.97943	0.885371	1.08348	0.969721	-0.0185621	0.0522823	0.722563	0.981609	0.886003	1.08753	-0.0127799	0.0686395	0.853262	0.987301	0.863023	1.12948	68.7191	0.00316208	-0.00095102	0.00530261	0.858592	-0.0207848	0.0515123	0.688736	0.00875289	0.0493147	0.860042
Gout || M13_GOUT	Free cholesterol to total lipids ratio in medium LDL || id:ebi-a-GCST90092909	63	-0.0818073	0.063861	0.200186	0.921449	0.81304	1.04431	0.969721	-0.0277623	0.0769113	0.718125	0.97262	0.836517	1.13087	-0.0291514	0.0969377	0.764649	0.971269	0.803202	1.1745	118.683	1.99e-05	-0.00382476	0.00528163	0.471735	-0.0818073	0.063861	0.204957	-0.0658169	0.058424	0.26435
Gout || M13_GOUT	Total lipid levels in medium LDL || id:ebi-a-GCST90092910	41	-0.0167276	0.0647062	0.796009	0.983412	0.866276	1.11639	0.969721	-0.0223966	0.0658188	0.733648	0.977852	0.859503	1.1125	-0.0197377	0.0946944	0.835974	0.980456	0.814372	1.18041	87.7697	1.97e-05	0.000290823	0.00660455	0.965102	-0.0167276	0.0647062	0.797335	0.00534311	0.0594407	0.928847
Gout || M13_GOUT	Concentration of medium LDL particles || id:ebi-a-GCST90092911	41	-0.0035457	0.0688681	0.958939	0.996461	0.87064	1.14046	0.974595	-0.0236335	0.0733552	0.747318	0.976644	0.845853	1.12766	-0.0406669	0.103947	0.697759	0.960149	0.783172	1.17712	88.6787	1.51e-05	0.00322218	0.00670635	0.63358	-0.0035457	0.0688681	0.959195	0.026766	0.0633984	0.675268
Gout || M13_GOUT	Phospholipid levels in medium LDL || id:ebi-a-GCST90092912	40	-0.0312494	0.061587	0.611873	0.969234	0.859023	1.09358	0.969721	-0.0212023	0.0608977	0.727718	0.979021	0.86887	1.10314	0.0134423	0.0866908	0.877595	1.01353	0.855156	1.20124	86.9375	1.64e-05	-0.00483272	0.00655744	0.465659	-0.0312494	0.061587	0.61473	-0.0100303	0.0565417	0.860164
Gout || M13_GOUT	Phospholipids to total lipids ratio in medium LDL || id:ebi-a-GCST90092913	30	-0.0838867	0.0641956	0.191303	0.919535	0.810819	1.04283	0.969721	-0.0270515	0.0742368	0.715563	0.973311	0.841512	1.12575	-0.0330832	0.104613	0.754164	0.967458	0.788104	1.18763	42.4266	0.0513861	-0.00480923	0.0077678	0.54084	-0.0838867	0.0641956	0.201571	NA	NA	NA
Gout || M13_GOUT	Triglyceride levels in medium LDL || id:ebi-a-GCST90092914	53	0.0433521	0.0753454	0.565036	1.04431	0.900932	1.21049	0.969721	0.021776	0.0739965	0.768541	1.02201	0.884036	1.18153	0.124324	0.128904	0.339364	1.13238	0.879564	1.45787	136.876	1.45e-09	-0.00572039	0.00737425	0.441494	0.0433521	0.0753454	0.567517	0.070977	0.0676836	0.29948
Gout || M13_GOUT	Triglycerides to total lipids ratio in medium LDL || id:ebi-a-GCST90092915	52	0.0794877	0.0534936	0.137298	1.08273	0.974959	1.20242	0.969721	0.0231076	0.0488354	0.636089	1.02338	0.929964	1.12617	0.0186361	0.0733788	0.80056	1.01881	0.882332	1.1764	113.144	1.31e-06	0.00696712	0.00577948	0.233688	0.0794877	0.0534936	0.143454	0.061787	0.0516121	0.236897
Gout || M13_GOUT	Cholesterol levels in medium VLDL || id:ebi-a-GCST90092916	40	-0.0469037	0.061306	0.444227	0.954179	0.846146	1.07601	0.969721	-0.0248846	0.0656726	0.704749	0.975423	0.857613	1.10942	-0.0794904	0.0912326	0.389066	0.923587	0.772359	1.10443	74.9025	0.000477161	0.0030153	0.00620027	0.629534	-0.0469037	0.061306	0.448832	-0.00631921	0.0604896	0.917348
Gout || M13_GOUT	Cholesterol to total lipids ratio in medium VLDL || id:ebi-a-GCST90092917	59	-0.113375	0.0634966	0.0741756	0.892816	0.788338	1.01114	0.969721	-0.0264097	0.0751816	0.725379	0.973936	0.840494	1.12856	-0.0360218	0.0956832	0.707966	0.964619	0.799666	1.1636	108.755	6.18e-05	-0.00559962	0.00518737	0.284924	-0.113375	0.0634966	0.0794042	NA	NA	NA
Gout || M13_GOUT	Cholesteryl ester levels in medium VLDL || id:ebi-a-GCST90092918	41	-0.0547176	0.053855	0.309622	0.946753	0.851911	1.05215	0.969721	-0.0218749	0.0622184	0.725151	0.978363	0.866041	1.10525	-0.0278846	0.0780921	0.722962	0.972501	0.834481	1.13335	63.5005	0.0104258	-0.00265094	0.0055369	0.634771	-0.0547176	0.053855	0.315728	NA	NA	NA
Gout || M13_GOUT	Cholesteryl esters to total lipids ratio in medium VLDL || id:ebi-a-GCST90092919	58	-0.127159	0.0636073	0.0455947	0.880594	0.777377	0.997514	0.969721	-0.0274836	0.0793171	0.728965	0.972891	0.832814	1.13653	-0.0219329	0.0953599	0.818929	0.978306	0.811526	1.17936	102.241	0.000220602	-0.00758994	0.00516536	0.147322	-0.127159	0.0636073	0.0503705	NA	NA	NA
Gout || M13_GOUT	Free cholesterol levels in medium VLDL || id:ebi-a-GCST90092920	52	0.00560116	0.0662212	0.932593	1.00562	0.88321	1.14499	0.969721	-0.0279655	0.0771085	0.716846	0.972422	0.836024	1.13107	-0.0794051	0.106121	0.457815	0.923666	0.75021	1.13723	104.977	1.31e-05	0.00624253	0.00609155	0.310397	0.00560116	0.0662212	0.932924	0.0490988	0.0653762	0.456161
Gout || M13_GOUT	Free cholesterol to total lipids ratio in medium VLDL || id:ebi-a-GCST90092921	50	-0.0986644	0.0628485	0.116444	0.906047	0.801038	1.02482	0.969721	-0.0248857	0.0708217	0.725299	0.975421	0.849	1.12067	0.0218351	0.0947922	0.818801	1.02208	0.848778	1.23075	96.6274	5.86e-05	-0.00967169	0.00577449	0.100458	-0.0986644	0.0628485	0.12288	NA	NA	NA
Gout || M13_GOUT	Total lipid levels in medium VLDL || id:ebi-a-GCST90092922	46	0.0186755	0.0807861	0.817181	1.01885	0.869649	1.19365	0.969721	-0.0474683	0.097124	0.625026	0.953641	0.788336	1.15361	-0.0589039	0.145277	0.687104	0.942797	0.70918	1.25337	99.9176	4.79e-06	0.00487082	0.00755848	0.52265	0.0186755	0.0807861	0.818228	0.0252655	0.0770637	0.744615
Gout || M13_GOUT	Concentration of medium VLDL particles || id:ebi-a-GCST90092923	51	0.0226875	0.0743599	0.760287	1.02295	0.884212	1.18345	0.969721	-0.0210635	0.0875286	0.809829	0.979157	0.824796	1.16241	-0.0314826	0.13018	0.809914	0.969008	0.750785	1.25066	110.604	1.79e-06	0.00362167	0.00711781	0.613163	0.0226875	0.0743599	0.761554	0.0436335	0.0708231	0.540745
Gout || M13_GOUT	Phospholipid levels in medium VLDL || id:ebi-a-GCST90092924	54	0.0162408	0.0696329	0.815579	1.01637	0.886708	1.165	0.969721	-0.0298006	0.0760988	0.69535	0.970639	0.836144	1.12677	-0.0571074	0.115319	0.622537	0.944493	0.753419	1.18402	113.518	2.7e-06	0.00507626	0.00634924	0.427634	0.0162408	0.0696329	0.816477	0.0589724	0.0686701	0.394404
Gout || M13_GOUT	Phospholipids to total lipids ratio in medium VLDL || id:ebi-a-GCST90092925	50	-0.0805559	0.0551756	0.144292	0.922603	0.828035	1.02797	0.969721	-0.0267414	0.0646521	0.679153	0.973613	0.857736	1.10515	-0.05031	0.0836579	0.550418	0.950935	0.807123	1.12037	89.7708	0.000341958	-0.00274345	0.00566884	0.63062	-0.0805559	0.0551756	0.150674	-0.0543704	0.0528754	0.308975
Gout || M13_GOUT	Triglyceride levels in medium VLDL || id:ebi-a-GCST90092926	44	0.102543	0.0794179	0.19664	1.10798	0.94827	1.2946	0.969721	0.0118714	0.0947435	0.900286	1.01194	0.840443	1.21844	0.138298	0.142221	0.33641	1.14832	0.868963	1.51748	87.6663	6.85e-05	-0.00237285	0.00779136	0.762214	0.102543	0.0794179	0.203539	0.0476249	0.0792467	0.55109
Gout || M13_GOUT	Triglycerides to total lipids ratio in medium VLDL || id:ebi-a-GCST90092927	62	0.106416	0.0620428	0.0863086	1.11228	0.984927	1.25611	0.969721	0.0248369	0.0710594	0.726697	1.02515	0.891866	1.17835	0.0263705	0.0929071	0.777512	1.02672	0.855792	1.23179	116.037	2.75e-05	0.00584498	0.00506082	0.252691	0.106416	0.0620428	0.0913848	NA	NA	NA
Gout || M13_GOUT	Monounsaturated fatty acid levels || id:ebi-a-GCST90092928	55	0.0286981	0.0792388	0.717223	1.02911	0.881077	1.20202	0.969721	-0.00570773	0.0898639	0.949356	0.994309	0.833734	1.18581	-0.100682	0.156291	0.52223	0.904221	0.665636	1.22832	104.419	4.64e-05	0.00688376	0.00716587	0.3411	0.0286981	0.0792388	0.718637	NA	NA	NA
Gout || M13_GOUT	Ratio of monounsaturated fatty acids to total fatty acids || id:ebi-a-GCST90092929	49	0.110708	0.0678812	0.102911	1.11707	0.977908	1.27603	0.969721	-0.00932496	0.07609	0.902462	0.990718	0.853456	1.15006	-0.048044	0.100921	0.636241	0.953092	0.78204	1.16156	90.388	0.000208245	0.0122817	0.00592881	0.0438235	0.110708	0.0678812	0.109456	NA	NA	NA
Gout || M13_GOUT	Total cholesterol minus HDL-C levels || id:ebi-a-GCST90092930	40	-0.0069077	0.0580883	0.905341	0.993116	0.886246	1.11287	0.969721	-0.0206042	0.0635061	0.745601	0.979607	0.864956	1.10945	-0.0347087	0.0840873	0.682095	0.965887	0.819124	1.13894	72.9322	0.00079822	0.00275474	0.00596746	0.646981	-0.0069077	0.0580883	0.905951	NA	NA	NA
Gout || M13_GOUT	Omega-3 fatty acid levels || id:ebi-a-GCST90092931	42	0.0375637	0.0464229	0.418422	1.03828	0.947977	1.13718	0.969721	0.0141844	0.0444373	0.749574	1.01429	0.929682	1.10659	0.0711258	0.0632172	0.267252	1.07372	0.948589	1.21535	71.404	0.00227506	-0.00454049	0.00577323	0.436225	0.0375637	0.0464229	0.423093	NA	NA	NA
Gout || M13_GOUT	Ratio of omega-3 fatty acids to total fatty acids || id:ebi-a-GCST90092932	27	0.0272961	0.0406029	0.501413	1.02767	0.949058	1.1128	0.969721	0.0103683	0.0377627	0.783651	1.01042	0.938337	1.08805	0.0076474	0.0519975	0.884255	1.00768	0.910039	1.11579	36.3722	0.0850337	0.00342747	0.00555715	0.542964	0.0272961	0.0406029	0.507343	NA	NA	NA
Gout || M13_GOUT	Omega-6 fatty acid levels || id:ebi-a-GCST90092933	47	0.0335931	0.0711929	0.637027	1.03416	0.899474	1.18902	0.969721	0.0332644	0.0841746	0.692708	1.03382	0.876588	1.21926	-0.0389654	0.141346	0.78406	0.961784	0.729057	1.2688	89.1639	0.000140764	0.00474443	0.00796496	0.554385	0.0335931	0.0711929	0.639257	0.0119547	0.0680065	0.86125
Gout || M13_GOUT	Ratio of omega-6 fatty acids to omega-3 fatty acids || id:ebi-a-GCST90092934	26	-0.0460189	0.0423123	0.276771	0.955024	0.879017	1.0376	0.969721	-0.0124219	0.0410941	0.76244	0.987655	0.911224	1.0705	-0.020173	0.0562871	0.723181	0.980029	0.87766	1.09434	35.8837	0.0733835	-0.00444967	0.00630502	0.487148	-0.0460189	0.0423123	0.287146	NA	NA	NA
Gout || M13_GOUT	Ratio of omega-6 fatty acids to total fatty acids || id:ebi-a-GCST90092935	40	-0.16958	0.0937614	0.0705081	0.844019	0.70233	1.01429	0.969721	-0.110595	0.111482	0.321176	0.895301	0.719572	1.11395	0.0497169	0.176956	0.780268	1.05097	0.742957	1.48669	66.4683	0.00395964	-0.011417	0.00785535	0.15432	-0.16958	0.0937614	0.0782228	NA	NA	NA
Gout || M13_GOUT	Phenylalanine levels || id:ebi-a-GCST90092936	7	-0.0487572	0.25512	0.848436	0.952412	0.577647	1.57032	0.969721	0.00442808	0.130385	0.972908	1.00444	0.777924	1.29691	0.208896	0.51379	0.701136	1.23232	0.450169	3.37341	30.5029	3.15e-05	-0.0183279	0.0310844	0.581081	-0.0487572	0.25512	0.854739	0.0602047	0.114251	0.620761
Gout || M13_GOUT	Phosphatidylcholine levels || id:ebi-a-GCST90092937	50	0.0466491	0.0654759	0.476179	1.04775	0.921563	1.19122	0.969721	0.0698973	0.074311	0.346907	1.0724	0.927046	1.24054	0.0494242	0.11573	0.671242	1.05067	0.837439	1.31818	98.4747	3.58e-05	-0.000201315	0.00688862	0.976807	0.0466491	0.0654759	0.479558	0.0474149	0.0581021	0.418582
Gout || M13_GOUT	Phosphoglycerides levels || id:ebi-a-GCST90092938	45	0.00472604	0.0703146	0.946412	1.00474	0.875386	1.1532	0.96978	0.0350181	0.0746473	0.638988	1.03564	0.894679	1.19881	0.138248	0.123943	0.270865	1.14826	0.900613	1.46401	89.5323	6.04e-05	-0.00936813	0.00718768	0.199388	0.00472604	0.0703146	0.946717	0.00323506	0.0604768	0.957593
Gout || M13_GOUT	Polyunsaturated fatty acid levels || id:ebi-a-GCST90092939	46	0.0634581	0.0632927	0.316047	1.06551	0.941204	1.20624	0.969721	0.0292341	0.0734914	0.690786	1.02967	0.891536	1.1892	-0.0170673	0.125661	0.892583	0.983078	0.768464	1.25763	81.1589	0.00076695	0.00569194	0.00766022	0.4614	0.0634581	0.0632927	0.321408	0.0699011	0.057015	0.226866
Gout || M13_GOUT	Ratio of polyunsaturated fatty acids to monounsaturated fatty acids || id:ebi-a-GCST90092940	45	-0.0776474	0.0643021	0.227224	0.925291	0.815724	1.04957	0.969721	0.0094192	0.0807233	0.90711	1.00946	0.861743	1.18251	0.0396654	0.102832	0.701598	1.04046	0.850539	1.2728	61.1752	0.0441354	-0.00835056	0.00575688	0.154165	-0.0776474	0.0643021	0.233675	NA	NA	NA
Gout || M13_GOUT	Ratio of polyunsaturated fatty acids to total fatty acids || id:ebi-a-GCST90092941	37	-0.0671199	0.0719544	0.350917	0.935083	0.812085	1.07671	0.969721	0.00615913	0.10713	0.954153	1.00618	0.815613	1.24127	0.0175487	0.129135	0.892684	1.0177	0.790131	1.31082	40.9461	0.262397	-0.00496341	0.00627121	0.434007	-0.0671199	0.0719544	0.357131	NA	NA	NA
Gout || M13_GOUT	Pyruvate levels || id:ebi-a-GCST90092942	16	0.000410339	0.0927728	0.996471	1.00041	0.834081	1.19991	0.996471	0.000492419	0.127294	0.996914	1.00049	0.779576	1.28401	-0.0825907	0.176343	0.64674	0.920728	0.651667	1.30088	7.02854	0.956853	0.00502498	0.00907914	0.588676	0.000410339	0.063505	0.99493	NA	NA	NA
Gout || M13_GOUT	Remnant cholesterol (non-HDL, non-LDL -cholesterol) || id:ebi-a-GCST90092943	41	-0.0100305	0.0622537	0.871996	0.99002	0.876299	1.1185	0.969721	-0.0209157	0.0752366	0.781013	0.979302	0.845033	1.1349	-0.0416214	0.0944956	0.662037	0.959233	0.797054	1.15441	78.867	0.000239598	0.00278744	0.00622351	0.656712	-0.0100305	0.0622537	0.872807	NA	NA	NA
Gout || M13_GOUT	Cholesterol levels in small HDL || id:ebi-a-GCST90092944	34	0.0201116	0.0786094	0.798073	1.02032	0.874623	1.19028	0.969721	-0.000824251	0.0889876	0.99261	0.999176	0.839256	1.18957	-0.1017	0.154806	0.51591	0.9033	0.666896	1.22351	60.5352	0.00241119	0.00818125	0.00894925	0.367458	0.0201116	0.0786094	0.799661	-0.00869806	0.07171	0.904216
Gout || M13_GOUT	Cholesterol to total lipids ratio in small HDL || id:ebi-a-GCST90092945	53	-0.0343485	0.0431814	0.426354	0.966235	0.887822	1.05157	0.969721	-0.0238568	0.0609151	0.695324	0.976425	0.866537	1.10025	-0.0170072	0.0635317	0.790012	0.983137	0.86803	1.11351	55.6797	0.338081	-0.00158139	0.00421885	0.709335	-0.0343485	0.0431814	0.42997	NA	NA	NA
Gout || M13_GOUT	Cholesteryl ester levels in small HDL || id:ebi-a-GCST90092946	37	-0.00974782	0.0744694	0.895857	0.9903	0.855809	1.14592	0.969721	0.0102896	0.0724437	0.887052	1.01034	0.876604	1.16449	-0.0570823	0.131921	0.667887	0.944516	0.729316	1.22322	73.8154	0.000205817	0.00364729	0.00834529	0.664762	-0.00974782	0.0744694	0.896585	-0.00981318	0.05695	0.864214
Gout || M13_GOUT	Cholesteryl esters to total lipids ratio in small HDL || id:ebi-a-GCST90092947	47	-0.0209261	0.0453455	0.644453	0.979291	0.89601	1.07031	0.969721	-0.0191274	0.0572805	0.738436	0.981054	0.876869	1.09762	-0.0128643	0.063701	0.840867	0.987218	0.871344	1.1185	57.2136	0.124262	-0.000847003	0.00464835	0.856232	-0.0209261	0.0453455	0.646628	NA	NA	NA
Gout || M13_GOUT	Free cholesterol levels in small HDL || id:ebi-a-GCST90092948	42	0.0432125	0.0738938	0.558687	1.04416	0.903373	1.20689	0.969721	0.0888925	0.0850247	0.295797	1.09296	0.92519	1.29116	0.191565	0.153999	0.220762	1.21114	0.89559	1.63788	69.0112	0.00400763	-0.00884333	0.00806002	0.279122	0.0432125	0.0738938	0.561892	0.00759465	0.0676687	0.9112
Gout || M13_GOUT	Free cholesterol to total lipids ratio in small HDL || id:ebi-a-GCST90092949	59	-0.0134235	0.0381687	0.725071	0.986666	0.915547	1.06331	0.969721	0.0142409	0.0403814	0.724343	1.01434	0.937155	1.09789	0.0427062	0.0522909	0.417498	1.04363	0.941968	1.15627	89.3595	0.00511985	-0.00726231	0.00468626	0.126748	-0.0134235	0.0381687	0.726345	NA	NA	NA
Gout || M13_GOUT	Total lipid levels in small HDL || id:ebi-a-GCST90092950	43	0.0546228	0.0663112	0.410091	1.05614	0.927421	1.20273	0.969721	0.0269297	0.0837846	0.747895	1.0273	0.871719	1.21064	0.122688	0.119959	0.312425	1.13053	0.893658	1.43019	60.4873	0.0321467	-0.00428079	0.00626924	0.498558	0.0546228	0.0663112	0.414744	0.0164277	0.0614006	0.790387
Gout || M13_GOUT	Concentration of small HDL particles || id:ebi-a-GCST90092951	36	0.0116302	0.0768059	0.879642	1.0117	0.870307	1.17606	0.969721	0.0125658	0.0896916	0.888581	1.01265	0.849396	1.20727	-0.0771688	0.142993	0.592944	0.925734	0.699468	1.22519	62.2276	0.00309363	0.00594	0.00804666	0.465461	0.0116302	0.0768059	0.880511	-0.0229581	0.0703967	0.746328
Gout || M13_GOUT	Phospholipid levels in small HDL || id:ebi-a-GCST90092952	46	0.0435702	0.0671482	0.516425	1.04453	0.915724	1.19146	0.969721	0.0438614	0.0835927	0.599789	1.04484	0.886938	1.23085	-0.0638062	0.122021	0.603658	0.938187	0.738624	1.19167	72.6185	0.00564217	0.00697673	0.00662329	0.297925	0.0435702	0.0671482	0.519723	0.0527137	0.0535703	0.330616
Gout || M13_GOUT	Phospholipids to total lipids ratio in small HDL || id:ebi-a-GCST90092953	50	0.0347269	0.0433297	0.422867	1.03534	0.95104	1.12711	0.969721	0.0249186	0.0615554	0.685613	1.02523	0.908709	1.1567	0.0467801	0.0636959	0.46626	1.04789	0.924905	1.18723	54.5777	0.270878	-0.00109297	0.00419805	0.795705	0.0347269	0.0433297	0.426736	NA	NA	NA
Gout || M13_GOUT	Triglyceride levels in small HDL || id:ebi-a-GCST90092954	51	0.0930314	0.0764853	0.223859	1.0975	0.944708	1.275	0.969721	0.0259188	0.0797374	0.745142	1.02626	0.877774	1.19986	-0.0134048	0.139371	0.923769	0.986685	0.750833	1.29662	103.441	1.36e-05	0.00679487	0.00743262	0.36509	0.0930314	0.0764853	0.22957	0.0698679	0.0691713	0.317423
Gout || M13_GOUT	Triglycerides to total lipids ratio in small HDL || id:ebi-a-GCST90092955	68	0.0615389	0.0634314	0.331965	1.06347	0.939144	1.20426	0.969721	-0.0476758	0.0698046	0.494613	0.953443	0.831526	1.09323	-0.016826	0.111253	0.880247	0.983315	0.790665	1.22291	131.542	4.26e-06	0.00499208	0.0058168	0.393878	0.0615389	0.0634314	0.335454	0.0428237	0.0586439	0.467832
Gout || M13_GOUT	Cholesterol levels in small LDL || id:ebi-a-GCST90092956	42	-0.0230596	0.0572334	0.687018	0.977204	0.873509	1.09321	0.969721	-0.0201345	0.0605956	0.739681	0.980067	0.870313	1.10366	-0.0189328	0.0797146	0.813476	0.981245	0.839311	1.14718	79.4675	0.000295326	-0.000433789	0.00575473	0.940289	-0.0230596	0.0572334	0.689111	0.0101137	0.0556663	0.856747
Gout || M13_GOUT	Cholesterol to total lipids ratio in small LDL || id:ebi-a-GCST90092957	29	-0.0494801	0.0873713	0.571176	0.951724	0.801935	1.12949	0.969721	-0.0823673	0.0932096	0.37687	0.920934	0.767161	1.10553	-0.10816	0.172747	0.536494	0.897484	0.639708	1.25913	47.7297	0.011457	0.00362382	0.0091537	0.6953	-0.0494801	0.0873713	0.575688	-0.00842621	0.0803872	0.917293
Gout || M13_GOUT	Cholesteryl ester levels in small LDL || id:ebi-a-GCST90092958	44	-0.00810801	0.06362	0.898589	0.991925	0.875637	1.12366	0.969721	-0.022635	0.0693093	0.743986	0.977619	0.853439	1.11987	-0.00774478	0.0952653	0.935592	0.992285	0.823275	1.19599	90.2484	3.34e-05	-3.29e-05	0.00636606	0.995898	-0.00810801	0.06362	0.899183	0.0159196	0.0586782	0.78752
Gout || M13_GOUT	Cholesteryl esters to total lipids ratio in small LDL || id:ebi-a-GCST90092959	38	0.0425726	0.0648201	0.511322	1.04349	0.918995	1.18485	0.969721	0.0350421	0.0754617	0.642383	1.03566	0.893273	1.20075	0.0498441	0.105217	0.638555	1.05111	0.855233	1.29184	61.9707	0.0062005	-0.000623529	0.00704672	0.929982	0.0425726	0.0648201	0.515387	0.0104641	0.0599848	0.862492
Gout || M13_GOUT	Free cholesterol levels in small LDL || id:ebi-a-GCST90092960	45	-0.0305474	0.0427838	0.47523	0.969914	0.891898	1.05476	0.969721	-0.0171513	0.0466478	0.713115	0.982995	0.897106	1.07711	-0.0181609	0.0551445	0.743503	0.982003	0.8814	1.09409	64.633	0.0229811	-0.00162173	0.00448523	0.719443	-0.0305474	0.0427838	0.479001	-0.00617817	0.0407398	0.880173
Gout || M13_GOUT	Free cholesterol to total lipids ratio in small LDL || id:ebi-a-GCST90092961	61	-0.0189251	0.0553623	0.73247	0.981253	0.88035	1.09372	0.969721	-0.0223642	0.0615056	0.716148	0.977884	0.866828	1.10317	-0.0472203	0.0769419	0.541764	0.953877	0.820348	1.10914	107.408	0.000165974	0.0026274	0.00492935	0.596028	-0.0189251	0.0553623	0.733665	NA	NA	NA
Gout || M13_GOUT	Total lipid levels in small LDL || id:ebi-a-GCST90092962	42	0.00966002	0.0579482	0.867605	1.00971	0.901299	1.13115	0.969721	-0.0193043	0.0569055	0.734433	0.980881	0.877359	1.09662	-0.0522685	0.0783845	0.508715	0.949074	0.813913	1.10668	85.8032	5.23e-05	0.00688075	0.00589558	0.250079	0.00966002	0.0579482	0.868425	0.0433134	0.0561233	0.444796
Gout || M13_GOUT	Concentration of small LDL particles || id:ebi-a-GCST90092963	45	0.0254161	0.0621973	0.682806	1.02574	0.908018	1.15873	0.969721	-0.0203527	0.0665143	0.759613	0.979853	0.860088	1.1163	-0.0792315	0.0905546	0.386457	0.923826	0.773586	1.10324	92.4252	2.71e-05	0.00946471	0.00603719	0.124274	0.0254161	0.0621973	0.684788	0.0654872	0.0605038	0.285123
Gout || M13_GOUT	Phospholipid levels in small LDL || id:ebi-a-GCST90092964	41	-0.0334265	0.0463093	0.470412	0.967126	0.88321	1.05902	0.969721	-0.017151	0.04743	0.717647	0.982995	0.895732	1.07876	-0.0115607	0.0600916	0.848439	0.988506	0.878675	1.11207	68.4712	0.00335388	-0.00291761	0.00504606	0.566456	-0.0334265	0.0463093	0.474611	-0.00792641	0.0445248	0.859627
Gout || M13_GOUT	Phospholipids to total lipids ratio in small LDL || id:ebi-a-GCST90092965	37	-0.0663641	0.0629504	0.291779	0.93579	0.827168	1.05868	0.969721	-0.0332681	0.0813635	0.682626	0.967279	0.824696	1.13451	-0.0373001	0.10459	0.723509	0.963387	0.784824	1.18258	52.409	0.0378899	-0.0024121	0.00688256	0.72809	-0.0663641	0.0629504	0.298803	-0.0293055	0.0577075	0.614759
Gout || M13_GOUT	Triglyceride levels in small LDL || id:ebi-a-GCST90092966	52	0.0584042	0.0767025	0.446396	1.06014	0.912167	1.23213	0.969721	0.0266299	0.0863288	0.757724	1.02699	0.867123	1.21633	0.0524191	0.142791	0.715091	1.05382	0.796561	1.39416	110.241	3.01e-06	0.000374529	0.00750634	0.960405	0.0584042	0.0767025	0.449903	0.0667088	0.0689129	0.337889
Gout || M13_GOUT	Triglycerides to total lipids ratio in small LDL || id:ebi-a-GCST90092967	55	0.0698416	0.0556613	0.209565	1.07234	0.961506	1.19595	0.969721	0.0232648	0.0586802	0.691759	1.02354	0.912335	1.14829	0.00984152	0.0802849	0.902901	1.00989	0.862848	1.18199	107.135	2.28e-05	0.00573017	0.00552905	0.304732	0.0698416	0.0556613	0.214969	NA	NA	NA
Gout || M13_GOUT	Cholesterol levels in small VLDL || id:ebi-a-GCST90092968	50	0.0245664	0.0671754	0.714585	1.02487	0.898438	1.1691	0.969721	-0.0122106	0.07459	0.869965	0.987864	0.853502	1.14338	-0.08757	0.111828	0.437429	0.916155	0.735832	1.14067	98.4571	3.59e-05	0.00804197	0.0064322	0.217263	0.0245664	0.0671754	0.716159	0.0708983	0.0657957	0.286619
Gout || M13_GOUT	Cholesterol to total lipids ratio in small VLDL || id:ebi-a-GCST90092969	52	-0.0815219	0.0551819	0.139587	0.921713	0.827225	1.02699	0.969721	-0.0265113	0.0617059	0.667458	0.973837	0.862901	1.09903	-0.0598185	0.0779667	0.446552	0.941935	0.808453	1.09746	88.108	0.000967811	-0.00208832	0.00525498	0.692764	-0.0815219	0.0551819	0.145736	NA	NA	NA
Gout || M13_GOUT	Cholesteryl ester levels in small VLDL || id:ebi-a-GCST90092970	55	0.036045	0.0727969	0.620498	1.0367	0.898852	1.19569	0.969721	0.00108596	0.0766872	0.988702	1.00109	0.861379	1.16345	-0.0985249	0.125933	0.437485	0.906173	0.70797	1.15987	129.463	3.86e-08	0.00942019	0.00721667	0.197416	0.036045	0.0727969	0.622507	0.0634433	0.0684782	0.35848
Gout || M13_GOUT	Cholesteryl esters to total lipids ratio in small VLDL || id:ebi-a-GCST90092971	52	-0.0924197	0.0561986	0.100069	0.911722	0.81663	1.01789	0.969721	-0.0421233	0.0618624	0.495923	0.958752	0.849274	1.08234	-0.0803931	0.0809979	0.325717	0.922754	0.787298	1.08152	88.4902	0.0008849	-0.00114188	0.00548887	0.836046	-0.0924197	0.0561986	0.10622	NA	NA	NA
Gout || M13_GOUT	Free cholesterol levels in small VLDL || id:ebi-a-GCST90092972	49	-0.0227467	0.0688323	0.741048	0.97751	0.854142	1.1187	0.969721	-0.029944	0.0714402	0.675108	0.9705	0.843693	1.11637	-0.110678	0.109753	0.318413	0.895227	0.721955	1.11009	113.918	2.79e-07	0.00699077	0.00679898	0.309114	-0.0227467	0.0688323	0.742487	0.00412997	0.0658255	0.950244
Gout || M13_GOUT	Free cholesterol to total lipids ratio in small VLDL || id:ebi-a-GCST90092973	60	-0.151847	0.0562413	0.00693554	0.859119	0.769449	0.95924	0.969721	-0.0236052	0.0635358	0.710246	0.976671	0.862314	1.10619	-0.0322172	0.0790369	0.685052	0.968296	0.829336	1.13054	113.462	2.64e-05	-0.0102216	0.00487542	0.0404048	-0.151847	0.0562413	0.0090355	NA	NA	NA
Gout || M13_GOUT	Total lipid levels in small VLDL || id:ebi-a-GCST90092974	51	0.00975697	0.0745952	0.895934	1.0098	0.87245	1.16878	0.969721	0.0302337	0.0913427	0.740651	1.0307	0.861743	1.23277	0.118383	0.140991	0.405183	1.12567	0.853885	1.48397	114.833	5.19e-07	-0.00678975	0.00747316	0.368034	0.00975697	0.0745952	0.896459	-0.0261558	0.0731301	0.722133
Gout || M13_GOUT	Concentration of small VLDL particles || id:ebi-a-GCST90092975	50	0.0396608	0.0776322	0.609434	1.04046	0.893599	1.21145	0.969721	0.0193479	0.0886652	0.827263	1.01954	0.856898	1.21304	0.0928511	0.153843	0.548987	1.0973	0.811655	1.48347	115.768	2.51e-07	-0.00316693	0.00788443	0.68971	0.0396608	0.0776322	0.611729	0.0723882	0.0759013	0.345006
Gout || M13_GOUT	Phospholipid levels in small VLDL || id:ebi-a-GCST90092976	55	0.0293179	0.0645509	0.649698	1.02975	0.907373	1.16864	0.969721	-0.0214248	0.0734285	0.770456	0.978803	0.847602	1.13031	-0.0606523	0.112985	0.593639	0.94115	0.754197	1.17445	106.044	3.04e-05	0.00620636	0.00639501	0.336206	0.0293179	0.0645509	0.651518	0.0692031	0.0630457	0.277313
Gout || M13_GOUT	Phospholipids to total lipids ratio in small VLDL || id:ebi-a-GCST90092977	57	-0.108848	0.0559823	0.0518549	0.896866	0.803664	1.00088	0.969721	-0.0221419	0.0585153	0.705138	0.978101	0.872117	1.09697	0.0137077	0.0763197	0.85812	1.0138	0.872948	1.17738	102.918	0.000135014	-0.0107744	0.00474059	0.0269671	-0.108848	0.0559823	0.0568845	NA	NA	NA
Gout || M13_GOUT	Triglyceride levels in small VLDL || id:ebi-a-GCST90092978	60	0.0148141	0.0778365	0.849056	1.01492	0.87132	1.1822	0.969721	-0.0421447	0.08862	0.634383	0.958731	0.805864	1.1406	-0.0460304	0.145119	0.752238	0.955013	0.71859	1.26922	126.439	8.05e-07	0.00343668	0.0068999	0.620313	0.0148141	0.0778365	0.849709	0.04992	0.0754428	0.510788
Gout || M13_GOUT	Triglycerides to total lipids ratio in small VLDL || id:ebi-a-GCST90092979	53	0.099122	0.0580124	0.0875188	1.1042	0.985523	1.23717	0.969721	0.0240341	0.0648592	0.710967	1.02433	0.902046	1.16318	0.00231349	0.0798954	0.977012	1.00232	0.857031	1.17223	96.2057	0.000187973	0.00916195	0.00530446	0.0901814	0.099122	0.0580124	0.0934821	NA	NA	NA
Gout || M13_GOUT	Saturated fatty acid levels || id:ebi-a-GCST90092980	41	0.030306	0.0941387	0.747506	1.03077	0.857096	1.23964	0.969721	0.0322132	0.107261	0.763928	1.03274	0.836928	1.27436	0.0184004	0.193799	0.924844	1.01857	0.696668	1.48921	90.4697	8.91e-06	0.000649726	0.00920818	0.944109	0.030306	0.0941387	0.749183	0.015141	0.0877839	0.863976
Gout || M13_GOUT	Ratio of saturated fatty acids to total fatty acids || id:ebi-a-GCST90092981	21	-0.0707336	0.126454	0.575916	0.93171	0.727178	1.19377	0.969721	0.0376136	0.146965	0.798	1.03833	0.77846	1.38495	-0.212028	0.441914	0.63685	0.808942	0.340214	1.92345	28.2302	0.104062	0.00600838	0.0179687	0.741755	-0.0707336	0.126454	0.582127	NA	NA	NA
Gout || M13_GOUT	Sphingomyelin levels || id:ebi-a-GCST90092982	57	-0.027891	0.0556063	0.615963	0.972494	0.872075	1.08448	0.969721	-0.0104329	0.0631294	0.868738	0.989621	0.874444	1.11997	0.052676	0.0891713	0.557122	1.05409	0.88506	1.2554	94.1445	0.0010739	-0.0063767	0.00552767	0.253654	-0.027891	0.0556063	0.61793	NA	NA	NA
Gout || M13_GOUT	Ratio of triglycerides to phosphoglycerides || id:ebi-a-GCST90092983	62	0.172344	0.0721398	0.0168929	1.18809	1.03143	1.36853	0.969721	-0.045636	0.0901097	0.612541	0.95539	0.800714	1.13994	0.0174321	0.127858	0.89201	1.01758	0.792019	1.30739	116.569	2.4e-05	0.00871502	0.00596405	0.149162	0.172344	0.0721398	0.0200008	0.151217	0.0661939	0.0258971
Gout || M13_GOUT	Total concentration of branched-chain amino acids (leucine + isoleucine + valine) || id:ebi-a-GCST90092984	11	0.0141866	0.146222	0.92271	1.01429	0.761543	1.35092	0.969721	-0.199219	0.137299	0.146785	0.81937	0.626049	1.07239	-0.467376	0.241388	0.0848242	0.626644	0.390434	1.00576	18.0575	0.0540018	0.0272172	0.0117697	0.0460489	0.0141866	0.146222	0.924627	NA	NA	NA
Gout || M13_GOUT	Total cholesterol levels || id:ebi-a-GCST90092985	50	-0.0184519	0.0602395	0.75937	0.981717	0.872388	1.10475	0.969721	-0.0214738	0.070452	0.760518	0.978755	0.852519	1.12368	-0.0124152	0.0942264	0.895726	0.987662	0.821109	1.188	92.0158	0.000194398	-0.000504991	0.0060177	0.933471	-0.0184519	0.0602395	0.760667	0.0156971	0.0588395	0.790783
Gout || M13_GOUT	Total esterified cholesterol levels || id:ebi-a-GCST90092986	51	-0.0181177	0.0605467	0.76476	0.982045	0.872154	1.10578	0.969721	-0.0217542	0.0693487	0.753754	0.978481	0.854125	1.12094	-0.0119706	0.0940116	0.899199	0.988101	0.82182	1.18802	93.9347	0.000168524	-0.000511306	0.00593897	0.931743	-0.0181177	0.0605467	0.766001	NA	NA	NA
Gout || M13_GOUT	Total fatty acid levels || id:ebi-a-GCST90092987	47	0.0422089	0.0848876	0.619025	1.04311	0.883229	1.23194	0.969721	0.0436604	0.0893507	0.625096	1.04463	0.876808	1.24457	-0.0239673	0.169534	0.888208	0.976318	0.700294	1.36114	110.121	3.54e-07	0.00392745	0.00868379	0.653244	0.0422089	0.0848876	0.621393	0.0704869	0.0824348	0.397047
Gout || M13_GOUT	Total free cholesterol levels || id:ebi-a-GCST90092988	51	-0.0150518	0.0580004	0.79524	0.985061	0.879209	1.10366	0.969721	-0.0204822	0.0675508	0.761729	0.979726	0.858231	1.11842	-0.0258586	0.0898635	0.774748	0.974473	0.817102	1.16215	88.63	0.000626111	0.000872412	0.00550167	0.874658	-0.0150518	0.0580004	0.796305	0.0210785	0.0566289	0.711334
Gout || M13_GOUT	Total lipid levels in lipoprotein particles || id:ebi-a-GCST90092989	49	0.0454246	0.0712535	0.523794	1.04647	0.910071	1.20332	0.969721	0.0313993	0.0776079	0.685779	1.0319	0.886289	1.20143	-0.0319641	0.134442	0.813105	0.968541	0.744181	1.26054	97.4393	3.24e-05	0.00522618	0.00768203	0.499644	0.0454246	0.0712535	0.526824	0.08517	0.0688387	0.222144
Gout || M13_GOUT	Total concentration of lipoprotein particles || id:ebi-a-GCST90092990	53	-0.0239187	0.079032	0.76216	0.976365	0.836255	1.13995	0.969721	0.0619671	0.090568	0.493846	1.06393	0.890879	1.27059	-0.0190392	0.147687	0.897931	0.981141	0.734544	1.31052	115.995	8.76e-07	-0.000295014	0.00751333	0.968832	-0.0239187	0.079032	0.763367	-0.00714637	0.0653043	0.913298
Gout || M13_GOUT	Total phospholipid levels in lipoprotein particles || id:ebi-a-GCST90092991	48	0.0330901	0.0699509	0.636179	1.03364	0.901213	1.18553	0.969721	0.0280894	0.0768309	0.714664	1.02849	0.884707	1.19564	0.0533899	0.134079	0.692327	1.05484	0.811066	1.37188	95.5841	3.66e-05	-0.00135638	0.00761285	0.859372	0.0330901	0.0699509	0.638369	0.0428152	0.0624006	0.496148
Gout || M13_GOUT	Total triglycerides levels || id:ebi-a-GCST90092992	54	0.00560544	0.0812674	0.945009	1.00562	0.857548	1.17926	0.96978	-0.0496641	0.0926075	0.591761	0.951549	0.793601	1.14093	-0.0173908	0.149362	0.907757	0.98276	0.733345	1.317	103.88	3.73e-05	0.00131204	0.00712199	0.854554	0.00560544	0.0812674	0.945269	0.0414551	0.0780923	0.597785
Gout || M13_GOUT	Tyrosine levels || id:ebi-a-GCST90092993	26	0.0716448	0.0837427	0.392255	1.07427	0.911658	1.2659	0.969721	0.0485658	0.11638	0.676457	1.04976	0.835655	1.31873	0.00636887	0.149759	0.96643	1.00639	0.750392	1.34972	29.9048	0.227872	0.00405916	0.00766841	0.601436	0.0716448	0.0837427	0.400381	NA	NA	NA
Gout || M13_GOUT	Degree of unsaturation || id:ebi-a-GCST90092994	28	0.00779688	0.0419577	0.85258	1.00783	0.928263	1.09421	0.969721	0.00960722	0.0459233	0.834291	1.00965	0.922745	1.10475	0.0338197	0.0543225	0.538988	1.0344	0.929924	1.15061	30.4726	0.293341	-0.00400527	0.00524849	0.452256	0.00779688	0.0419577	0.853969	NA	NA	NA
Gout || M13_GOUT	Valine levels || id:ebi-a-GCST90092995	13	0.010865	0.122098	0.929093	1.01092	0.795768	1.28425	0.969721	-0.188011	0.119097	0.11442	0.828605	0.6561	1.04647	-0.255709	0.217232	0.263989	0.774367	0.505866	1.18538	21.2852	0.0463573	0.018233	0.0125286	0.17352	0.010865	0.122098	0.930561	NA	NA	NA
Gout || M13_GOUT	VLDL cholesterol levels || id:ebi-a-GCST90092996	51	0.0596693	0.0772921	0.440116	1.06149	0.912266	1.23511	0.969721	0.0157816	0.084365	0.851611	1.01591	0.861075	1.19858	-0.115969	0.143133	0.421735	0.890503	0.672663	1.17889	114.381	5.93e-07	0.0109891	0.00757097	0.153019	0.0596693	0.0772921	0.443749	0.0935758	0.0716065	0.197505
Gout || M13_GOUT	Cholesteryl ester levels in VLDL || id:ebi-a-GCST90092997	45	0.0301252	0.0724422	0.677518	1.03058	0.894168	1.18781	0.969721	-0.0121518	0.0769067	0.874451	0.987922	0.849686	1.14865	-0.100453	0.117356	0.396758	0.904427	0.718585	1.13833	96.3213	8.92e-06	0.00961773	0.00684559	0.167219	0.0301252	0.0724422	0.67954	0.0664375	0.0675827	0.33121
Gout || M13_GOUT	Free cholesterol levels in VLDL || id:ebi-a-GCST90092998	45	0.0482003	0.0944197	0.609708	1.04938	0.87209	1.26271	0.969721	0.0185658	0.0987387	0.850853	1.01874	0.839489	1.23626	-0.0725707	0.187394	0.700473	0.93	0.644124	1.34275	133.677	5.62e-11	0.00730871	0.00977894	0.458894	0.0482003	0.0944197	0.61226	0.0692304	0.0854923	0.422628
Gout || M13_GOUT	Total lipid levels in VLDL || id:ebi-a-GCST90092999	44	0.0855568	0.0953421	0.369523	1.08932	0.90365	1.31315	0.969721	-0.00600752	0.10069	0.952424	0.99401	0.815984	1.21088	-0.0412852	0.174632	0.814261	0.959555	0.681429	1.3512	122.596	1.41e-09	0.00784522	0.00903812	0.39032	0.0855568	0.0953421	0.37452	0.0865844	0.0791979	0.280984
Gout || M13_GOUT	Concentration of VLDL particles || id:ebi-a-GCST90093000	50	0.0880065	0.0777796	0.257851	1.092	0.937591	1.27183	0.969721	0.0410533	0.0847054	0.627918	1.04191	0.882524	1.23008	-0.0391655	0.146628	0.790531	0.961592	0.721403	1.28175	118.91	9.62e-08	0.00828336	0.00809773	0.311472	0.0880065	0.0777796	0.263358	0.114833	0.0717289	0.116093
Gout || M13_GOUT	Phospholipid levels in VLDL || id:ebi-a-GCST90093001	43	0.111045	0.0895146	0.214781	1.11745	0.937627	1.33175	0.969721	0.117289	0.0958048	0.220858	1.12444	0.931938	1.35671	-0.0162197	0.176867	0.927379	0.983911	0.69567	1.39158	120.297	1.76e-09	0.00796255	0.00953215	0.40837	0.111045	0.0895146	0.221667	0.0928392	0.0772723	0.23682
Gout || M13_GOUT	Average diameter for VLDL particles || id:ebi-a-GCST90093002	58	0.04609	0.0673297	0.493632	1.04717	0.917708	1.19489	0.969721	-0.00566791	0.0746272	0.939459	0.994348	0.859042	1.15097	-0.0332825	0.113485	0.770395	0.967265	0.774364	1.20822	109.968	3.21e-05	0.00532111	0.00611722	0.388091	0.04609	0.0673297	0.496407	0.0724981	0.0643779	0.264912
Gout || M13_GOUT	Triglyceride levels in VLDL || id:ebi-a-GCST90093003	52	0.010093	0.0766445	0.895232	1.01014	0.869245	1.17388	0.969721	-0.045844	0.0953258	0.630574	0.955191	0.792405	1.15142	0.0382164	0.133709	0.776198	1.03896	0.799433	1.35024	91.6172	0.000418941	-0.00174045	0.00674934	0.797566	0.010093	0.0766445	0.895751	0.0409887	0.072752	0.575678
Gout || M13_GOUT	Cholesterol levels in very large HDL || id:ebi-a-GCST90093004	71	-0.0432351	0.0532884	0.417169	0.957686	0.862707	1.06312	0.969721	0.0186524	0.0541235	0.730375	1.01883	0.916283	1.13285	0.0256162	0.0776713	0.742548	1.02595	0.881069	1.19465	138.765	1.91e-06	-0.00576048	0.00474195	0.228586	-0.0432351	0.0532884	0.41992	-0.00277597	0.0456454	0.95169
Gout || M13_GOUT	Cholesterol to total lipids ratio in very large HDL || id:ebi-a-GCST90093005	43	0.00446747	0.0389552	0.908697	1.00448	0.930638	1.08418	0.969721	-0.0137787	0.0499931	0.782847	0.986316	0.894254	1.08785	-0.0139443	0.0536824	0.796353	0.986153	0.887664	1.09557	37.3228	0.676195	0.00199051	0.00399324	0.620816	0.00446747	0.0367221	0.903752	NA	NA	NA
Gout || M13_GOUT	Cholesteryl ester levels in very large HDL || id:ebi-a-GCST90093006	76	-0.0399013	0.0566076	0.480889	0.960884	0.859975	1.07363	0.969721	0.0269322	0.0534179	0.614135	1.0273	0.92518	1.14069	0.0323806	0.0826347	0.696294	1.03291	0.878461	1.21451	168.08	4.3e-09	-0.00579999	0.00484283	0.234878	-0.0399013	0.0566076	0.483072	-0.0285783	0.0526606	0.588997
Gout || M13_GOUT	Cholesteryl esters to total lipids ratio in very large HDL || id:ebi-a-GCST90093007	32	-0.0202322	0.0493569	0.681867	0.979971	0.88961	1.07951	0.969721	-0.0264343	0.0647091	0.6829	0.973912	0.857903	1.10561	0.0295305	0.0769745	0.703951	1.02997	0.885733	1.1977	29.3822	0.549338	-0.00477531	0.00566822	0.406191	-0.0202322	0.0480517	0.676623	NA	NA	NA
Gout || M13_GOUT	Free cholesterol levels in very large HDL || id:ebi-a-GCST90093008	59	-0.0421864	0.0472996	0.372447	0.958691	0.873809	1.05182	0.969721	-0.00770484	0.053677	0.885863	0.992325	0.893229	1.10241	0.0134046	0.0697108	0.848199	1.01349	0.884062	1.16188	82.0296	0.0206192	-0.00469934	0.00433446	0.282849	-0.0421864	0.0472996	0.376132	-0.0166411	0.0444493	0.709509
Gout || M13_GOUT	Free cholesterol to total lipids ratio in very large HDL || id:ebi-a-GCST90093009	65	0.0670038	0.0622811	0.282004	1.0693	0.946422	1.20813	0.969721	-0.0157418	0.0565092	0.780575	0.984381	0.881174	1.09968	-0.00949281	0.0915351	0.917732	0.990552	0.827868	1.18521	157.198	8.32e-10	0.00639909	0.00562248	0.259378	0.0670038	0.0622811	0.286043	0.036218	0.0531196	0.497934
Gout || M13_GOUT	Total lipid levels in very large HDL || id:ebi-a-GCST90093010	64	-0.0337002	0.0530829	0.525521	0.966861	0.871323	1.07288	0.969721	0.018025	0.0575236	0.754015	1.01819	0.909627	1.13971	0.0573472	0.0768724	0.458483	1.05902	0.9109	1.23123	116.507	4.82e-05	-0.00724931	0.00447742	0.110506	-0.0337002	0.0530829	0.52782	-0.000145162	0.0454719	0.997463
Gout || M13_GOUT	Concentration of very large HDL particles || id:ebi-a-GCST90093011	71	-0.0291533	0.0515471	0.571688	0.971268	0.877932	1.07453	0.969721	0.0220375	0.0534647	0.680201	1.02228	0.920578	1.13522	0.0705751	0.0738744	0.342742	1.07313	0.928469	1.24032	130.986	1.39e-05	-0.00817807	0.00440831	0.067847	-0.0291533	0.0515471	0.573497	-0.00653441	0.0455602	0.886386
Gout || M13_GOUT	Phospholipid levels in very large HDL || id:ebi-a-GCST90093012	60	-0.0300323	0.0539898	0.578034	0.970414	0.872972	1.07873	0.969721	0.0271748	0.059507	0.647912	1.02755	0.914426	1.15466	0.0507217	0.0789253	0.522981	1.05203	0.901251	1.22803	108.583	9.02e-05	-0.00649356	0.00466114	0.168898	-0.0300323	0.0539898	0.580138	-0.00365117	0.0486193	0.9404
Gout || M13_GOUT	Phospholipids to total lipids ratio in very large HDL || id:ebi-a-GCST90093013	50	-0.0817498	0.0619946	0.187283	0.921502	0.816067	1.04056	0.969721	0.0133067	0.0633785	0.833702	1.0134	0.895015	1.14743	0.00126289	0.0942477	0.989364	1.00126	0.832383	1.20441	89.2034	0.000393607	-0.00657064	0.00563446	0.249315	-0.0817498	0.0619946	0.193413	-0.0601493	0.0591331	0.314165
Gout || M13_GOUT	Triglyceride levels in very large HDL || id:ebi-a-GCST90093014	45	0.0137658	0.0558185	0.805204	1.01386	0.908793	1.13108	0.969721	0.0128012	0.0590907	0.828492	1.01288	0.902112	1.13726	0.0421938	0.0821065	0.609959	1.0431	0.888043	1.22522	85.0655	0.000200497	-0.00292564	0.00614907	0.636635	0.0137658	0.0558185	0.806351	0.0470958	0.0484423	0.336516
Gout || M13_GOUT	Triglycerides to total lipids ratio in very large HDL || id:ebi-a-GCST90093015	54	0.156584	0.074303	0.0350851	1.16951	1.01101	1.35286	0.969721	0.0191274	0.0787969	0.808205	1.01931	0.873441	1.18954	-0.0240537	0.12569	0.848979	0.976233	0.763069	1.24895	118.738	6.04e-07	0.0123799	0.00701884	0.0836389	0.156584	0.074303	0.0398332	0.137147	0.068581	0.05076
Gout || M13_GOUT	Cholesterol levels in very large VLDL || id:ebi-a-GCST90093016	41	0.0103971	0.106682	0.922362	1.01045	0.819795	1.24545	0.969721	-0.0514592	0.107666	0.632684	0.949842	0.769138	1.173	-0.112475	0.204581	0.585604	0.89362	0.598426	1.33443	131.712	1.03e-11	0.00743051	0.0105313	0.484654	0.0103971	0.106682	0.922849	-0.0423434	0.0923593	0.649301
Gout || M13_GOUT	Cholesterol to total lipids ratio in very large VLDL || id:ebi-a-GCST90093017	59	-0.107806	0.0723984	0.13647	0.897802	0.779029	1.03468	0.969721	-0.0328731	0.0883683	0.709892	0.967661	0.813772	1.15065	-0.0909493	0.121438	0.456976	0.913064	0.719666	1.15843	122.125	1.8e-06	-0.00113933	0.00655874	0.862707	-0.107806	0.0723984	0.141887	-0.052976	0.0685535	0.442909
Gout || M13_GOUT	Cholesteryl ester levels in very large VLDL || id:ebi-a-GCST90093018	48	0.0501736	0.0918393	0.584846	1.05145	0.878243	1.25882	0.969721	0.0130685	0.097259	0.893112	1.01315	0.837311	1.22593	0.0409587	0.179211	0.820231	1.04181	0.733231	1.48025	133.211	3.53e-10	0.000538884	0.0089646	0.952326	0.0501736	0.0918393	0.587431	0.0249804	0.0809718	0.759152
Gout || M13_GOUT	Cholesteryl esters to total lipids ratio in very large VLDL || id:ebi-a-GCST90093019	60	-0.121698	0.0693524	0.0792977	0.885416	0.772882	1.01433	0.969721	-0.0310748	0.0848327	0.714136	0.969403	0.820906	1.14476	-0.0739318	0.110941	0.507795	0.928735	0.747234	1.15432	118.157	7.75e-06	-0.00335343	0.00605602	0.581889	-0.121698	0.0693524	0.0844894	-0.0505319	0.0625299	0.422439
Gout || M13_GOUT	Free cholesterol levels in very large VLDL || id:ebi-a-GCST90093020	45	0.114436	0.101595	0.260003	1.12124	0.918796	1.36829	0.969721	-0.0490332	0.101744	0.629857	0.95215	0.780008	1.16228	0.0107735	0.18067	0.952726	1.01083	0.709398	1.44035	134.613	4.06e-11	0.00637745	0.00916597	0.490314	0.114436	0.101595	0.266109	0.144813	0.0870684	0.103897
Gout || M13_GOUT	Free cholesterol to total lipids ratio in very large VLDL || id:ebi-a-GCST90093021	50	-0.11842	0.0729709	0.104623	0.888323	0.76994	1.02491	0.969721	-0.0212327	0.0801929	0.791187	0.978991	0.836599	1.14562	-0.126812	0.132455	0.343165	0.880899	0.679483	1.14202	99.6122	2.63e-05	0.000557585	0.007312	0.939532	-0.11842	0.0729709	0.11104	-0.0782501	0.0715524	0.279586
Gout || M13_GOUT	Total lipid levels in very large VLDL || id:ebi-a-GCST90093022	48	0.0602329	0.0831822	0.469	1.06208	0.902304	1.25016	0.969721	-0.0543756	0.0963645	0.57257	0.947076	0.784075	1.14396	0.0648876	0.148816	0.664858	1.06704	0.797086	1.42842	94.2789	5.22e-05	-0.000287227	0.00757688	0.969925	0.0602329	0.0831822	0.472589	0.0913255	0.0787006	0.251866
Gout || M13_GOUT	Concentration of very large VLDL particles || id:ebi-a-GCST90093023	49	0.113482	0.0825871	0.169415	1.12017	0.952763	1.31699	0.969721	-0.0299128	0.0960297	0.755424	0.97053	0.80402	1.17152	0.159047	0.14714	0.285246	1.17239	0.878669	1.56431	103.264	6.4e-06	-0.00289174	0.00769594	0.708794	0.113482	0.0825871	0.175798	0.0945608	0.0782609	0.233116
Gout || M13_GOUT	Phospholipid levels in very large VLDL || id:ebi-a-GCST90093024	48	0.118666	0.100005	0.235384	1.12599	0.925572	1.36981	0.969721	-0.04563	0.101932	0.654406	0.955395	0.782378	1.16667	0.0652699	0.180677	0.719565	1.06745	0.749119	1.52104	141.081	2.44e-11	0.00323002	0.00906449	0.723216	0.118666	0.100005	0.241347	0.144007	0.0842909	0.0945977
Gout || M13_GOUT	Phospholipids to total lipids ratio in very large VLDL || id:ebi-a-GCST90093025	36	-0.141447	0.0990394	0.153239	0.868102	0.714935	1.05408	0.969721	-0.0318766	0.106151	0.763953	0.968626	0.786681	1.19265	-0.525425	0.168057	0.00361246	0.591304	0.425361	0.821984	89.9903	9.86e-07	0.0243181	0.008945	0.0102448	-0.141447	0.0990394	0.162102	-0.104961	0.0955735	0.280057
Gout || M13_GOUT	Triglyceride levels in very large VLDL || id:ebi-a-GCST90093026	54	0.0205249	0.0808809	0.799675	1.02074	0.871097	1.19608	0.969721	-0.0603874	0.0913707	0.508673	0.9414	0.787042	1.12603	0.0548256	0.145334	0.707532	1.05636	0.79451	1.4045	106.294	1.97e-05	-0.00203135	0.00712262	0.776627	0.0205249	0.0808809	0.800657	0.0520465	0.0772615	0.503523
Gout || M13_GOUT	Triglycerides to total lipids ratio in very large VLDL || id:ebi-a-GCST90093027	48	0.126622	0.0699607	0.0703111	1.13499	0.989554	1.3018	0.969721	0.0373247	0.0787089	0.635349	1.03803	0.889634	1.21118	0.0691806	0.116758	0.556409	1.07163	0.852429	1.3472	99.1428	1.37e-05	0.00441116	0.00715157	0.540401	0.126622	0.0699607	0.0767077	0.114402	0.0667366	0.0932169
Gout || M13_GOUT	Cholesterol levels in very small VLDL || id:ebi-a-GCST90093028	50	-0.0309922	0.0538035	0.564598	0.969483	0.872452	1.07731	0.969721	-0.00442762	0.0604437	0.941606	0.995582	0.884355	1.1208	-0.0360012	0.0815949	0.661036	0.964639	0.822072	1.13193	90.0593	0.00031825	0.000451915	0.00549017	0.93474	-0.0309922	0.0538035	0.567235	0.00072995	0.0528261	0.989032
Gout || M13_GOUT	Cholesterol to total lipids ratio in very small VLDL || id:ebi-a-GCST90093029	57	-0.0875156	0.0594479	0.140983	0.916205	0.815435	1.02943	0.969721	-0.0249846	0.0657261	0.703847	0.975325	0.857437	1.10942	-0.0331216	0.0891449	0.711657	0.967421	0.812332	1.15212	110.248	2.08e-05	-0.00465353	0.00566975	0.415324	-0.0875156	0.0594479	0.146582	NA	NA	NA
Gout || M13_GOUT	Cholesteryl ester levels in very small VLDL || id:ebi-a-GCST90093030	47	-0.0479291	0.058733	0.41447	0.953201	0.849552	1.0695	0.969721	-0.0153195	0.0586829	0.794049	0.984797	0.877799	1.10484	0.0169984	0.0880168	0.847729	1.01714	0.855975	1.20866	99.6547	7.87e-06	-0.00599027	0.00604714	0.32718	-0.0479291	0.058733	0.418676	-0.0376179	0.0555583	0.501816
Gout || M13_GOUT	Cholesteryl esters to total lipids ratio in very small VLDL || id:ebi-a-GCST90093031	60	-0.0841911	0.0590186	0.153719	0.919256	0.818839	1.03199	0.969721	-0.0248465	0.0659593	0.706401	0.97546	0.857163	1.11008	-0.0214742	0.0878988	0.807856	0.978755	0.823859	1.16277	112.848	3.09e-05	-0.00508966	0.00528351	0.339391	-0.0841911	0.0590186	0.158989	NA	NA	NA
Gout || M13_GOUT	Free cholesterol levels in very small VLDL || id:ebi-a-GCST90093032	46	-0.00969298	0.0528701	0.854535	0.990354	0.892866	1.09849	0.969721	0.0131802	0.062777	0.833705	1.01327	0.895957	1.14594	-0.0625921	0.0824061	0.451571	0.939327	0.799229	1.10398	74.8416	0.00343267	0.00482709	0.00575459	0.406102	-0.00969298	0.0528701	0.855358	0.0240936	0.0508667	0.638083
Gout || M13_GOUT	Free cholesterol to total lipids ratio in very small VLDL || id:ebi-a-GCST90093033	40	-0.0631601	0.0577857	0.274391	0.938793	0.838266	1.05138	0.969721	-0.0322116	0.0740981	0.663769	0.968302	0.837408	1.11966	-0.0734847	0.0893865	0.416148	0.92915	0.779828	1.10707	55.8429	0.039272	0.000834374	0.00546019	0.879356	-0.0631601	0.0577857	0.281097	NA	NA	NA
Gout || M13_GOUT	Total lipid levels in very small VLDL || id:ebi-a-GCST90093034	49	-0.000814577	0.0555239	0.988295	0.999186	0.896155	1.11406	0.99228	0.0149819	0.0617679	0.808352	1.01509	0.89935	1.14574	-0.0238296	0.0862202	0.783467	0.976452	0.824629	1.15623	87.0024	0.000487203	0.00215183	0.00612648	0.726982	-0.000814577	0.0555239	0.988356	0.0312401	0.0537183	0.563647
Gout || M13_GOUT	Concentration of very small VLDL particles || id:ebi-a-GCST90093035	47	0.00585516	0.0558783	0.916547	1.00587	0.901526	1.1223	0.969721	0.0145088	0.0642493	0.821342	1.01461	0.894563	1.15078	-0.054429	0.0847217	0.523844	0.947026	0.802131	1.11809	84.9779	0.000413416	0.00554486	0.00585234	0.348465	0.00585516	0.0558783	0.917003	0.039906	0.0540122	0.463844
Gout || M13_GOUT	Phospholipid levels in very small VLDL || id:ebi-a-GCST90093036	53	0.0101875	0.0580658	0.860729	1.01024	0.901566	1.13201	0.969721	0.0152408	0.0644701	0.813122	1.01536	0.894831	1.15212	-0.0435095	0.087954	0.622947	0.957423	0.805816	1.13755	105.517	1.66e-05	0.00479724	0.00588713	0.418936	0.0101875	0.0580658	0.86141	0.0415644	0.056673	0.466668
Gout || M13_GOUT	Phospholipids to total lipids ratio in very small VLDL || id:ebi-a-GCST90093037	52	0.0828703	0.0756844	0.273541	1.0864	0.936626	1.26013	0.969721	0.0417407	0.084797	0.622547	1.04262	0.882972	1.23114	0.0703735	0.13733	0.610599	1.07291	0.819719	1.4043	110.382	2.9e-06	0.000846438	0.00772813	0.913223	0.0828703	0.0756844	0.278685	0.061275	0.0724036	0.401419
Gout || M13_GOUT	Triglyceride levels in very small VLDL || id:ebi-a-GCST90093038	61	0.0154435	0.0595275	0.7953	1.01556	0.903725	1.14124	0.969721	0.0174501	0.067729	0.796681	1.0176	0.8911	1.16207	0.0444099	0.0913857	0.628795	1.04541	0.873973	1.25048	120.335	6.29e-06	-0.00231212	0.00550618	0.676074	0.0154435	0.0595275	0.796188	0.0510466	0.0545576	0.353336
Gout || M13_GOUT	Triglycerides to total lipids ratio in very small VLDL || id:ebi-a-GCST90093039	62	0.116744	0.0576586	0.0428937	1.12383	1.00374	1.25829	0.969721	0.0245152	0.0676385	0.71702	1.02482	0.897577	1.1701	-0.011584	0.0848061	0.891809	0.988483	0.837107	1.16723	114.427	4.13e-05	0.0103188	0.00510318	0.0476384	0.116744	0.0576586	0.0472773	NA	NA	NA
Gout || M13_GOUT	Cholesterol levels in chylomicrons and extremely large VLDL || id:ebi-a-GCST90093040	50	0.0738062	0.0815247	0.365294	1.0766	0.917611	1.26313	0.969721	-0.0476622	0.0888476	0.591648	0.953456	0.801073	1.13483	0.0477036	0.133801	0.72301	1.04886	0.806907	1.36336	115.163	3.01e-07	0.00179566	0.00725642	0.805609	0.0738062	0.0815247	0.369724	0.0021863	0.0717129	0.975808
Gout || M13_GOUT	Cholesterol to total lipids ratio in chylomicrons and extremely large VLDL || id:ebi-a-GCST90093041	25	0.0140497	0.0733932	0.848188	1.01415	0.87827	1.17105	0.969721	0.0824015	0.0892536	0.355888	1.08589	0.911617	1.29348	0.197124	0.108987	0.0835912	1.2179	0.983645	1.50793	32.5678	0.113525	-0.015739	0.00729642	0.041688	0.0140497	0.0733932	0.849798	NA	NA	NA
Gout || M13_GOUT	Cholesteryl ester levels in chylomicrons and extremely large VLDL || id:ebi-a-GCST90093042	52	0.0472977	0.0858815	0.581817	1.04843	0.886007	1.24064	0.969721	-0.0543982	0.0867868	0.530789	0.947055	0.798915	1.12266	0.0400893	0.144361	0.782386	1.0409	0.784383	1.38132	125.989	2.77e-08	0.000453784	0.00726476	0.950443	0.0472977	0.0858815	0.584222	-0.0298716	0.0763634	0.697363
Gout || M13_GOUT	Cholesteryl esters to total lipids ratio in chylomicrons and extremely large VLDL || id:ebi-a-GCST90093043	21	-0.0310111	0.0795908	0.696809	0.969465	0.829436	1.13313	0.969721	-0.0269763	0.0988408	0.784909	0.973384	0.801954	1.18146	0.164664	0.137445	0.245636	1.179	0.900569	1.54351	28.93	0.0891469	-0.0170719	0.00999015	0.103759	-0.0310111	0.0795908	0.700927	NA	NA	NA
Gout || M13_GOUT	Free cholesterol levels in chylomicrons and extremely large VLDL || id:ebi-a-GCST90093044	50	0.0262622	0.0787865	0.738882	1.02661	0.879713	1.19804	0.969721	-0.0506538	0.0829288	0.541325	0.950608	0.807999	1.11839	0.00839238	0.12925	0.948498	1.00843	0.782753	1.29917	104.646	6.51e-06	0.00122557	0.00698508	0.86146	0.0262622	0.0787865	0.740304	0.0186549	0.0663777	0.779912
Gout || M13_GOUT	Free cholesterol to total lipids ratio in chylomicrons and extremely large VLDL || id:ebi-a-GCST90093045	17	0.0726689	0.0658639	0.269889	1.07537	0.945138	1.22356	0.969721	0.103321	0.0858104	0.228566	1.10885	0.937192	1.31194	0.0627937	0.112025	0.583392	1.06481	0.854896	1.32626	15.7378	0.471407	0.00106973	0.00969001	0.913559	0.0726689	0.065322	0.282371	NA	NA	NA
Gout || M13_GOUT	Total lipid levels in chylomicrons and extremely large VLDL || id:ebi-a-GCST90093046	48	0.0383431	0.0769199	0.618145	1.03909	0.893669	1.20817	0.969721	-0.0642307	0.0844304	0.446805	0.937789	0.794761	1.10656	-0.0240433	0.124481	0.847693	0.976243	0.764888	1.246	91.2272	0.000117551	0.00416971	0.00651565	0.525378	0.0383431	0.0769199	0.62047	0.0166769	0.0665616	0.803279
Gout || M13_GOUT	Concentration of chylomicrons and extremely large VLDL particles || id:ebi-a-GCST90093047	47	0.0474171	0.0800785	0.553761	1.04856	0.896249	1.22675	0.969721	-0.0608744	0.0875262	0.486743	0.940941	0.792609	1.11703	-0.070353	0.132899	0.599148	0.932065	0.718324	1.2094	91.2965	7.99e-05	0.00765251	0.00690157	0.273405	0.0474171	0.0800785	0.556661	0.0235742	0.0694224	0.735755
Gout || M13_GOUT	Phospholipid levels in chylomicrons and extremely large VLDL || id:ebi-a-GCST90093048	45	0.0250418	0.0775303	0.7467	1.02536	0.880806	1.19363	0.969721	-0.0586508	0.085292	0.491675	0.943036	0.797859	1.11463	-0.0769181	0.124815	0.540975	0.925966	0.72502	1.1826	82.511	0.000389171	0.0068051	0.00653246	0.303355	0.0250418	0.0775303	0.74823	0.00136546	0.0671933	0.983881
Gout || M13_GOUT	Phospholipids to total lipids ratio in chylomicrons and extremely large VLDL || id:ebi-a-GCST90093049	31	0.0597237	0.0595337	0.315768	1.06154	0.94463	1.19293	0.969721	0.0233023	0.0641006	0.716211	1.02358	0.902727	1.1606	0.0150766	0.0988457	0.879828	1.01519	0.836389	1.23222	48.8679	0.0162119	0.00429586	0.00754227	0.573354	0.0597237	0.0595337	0.323792	0.0396848	0.0542639	0.470446
Gout || M13_GOUT	Triglyceride levels in chylomicrons and extremely large VLDL || id:ebi-a-GCST90093050	46	-0.0344749	0.0685225	0.614881	0.966113	0.844696	1.10498	0.969721	-0.0742012	0.0890326	0.40461	0.928485	0.77981	1.10551	-0.0527814	0.110091	0.634003	0.948587	0.76448	1.17703	70.3824	0.00914127	0.00126051	0.00589228	0.831593	-0.0344749	0.0685225	0.617335	0.00269266	0.0640777	0.966671
Gout || M13_GOUT	Triglycerides to total lipids ratio in chylomicrons and extremely large VLDL || id:ebi-a-GCST90093051	17	-0.0631157	0.0618211	0.307282	0.938835	0.831699	1.05977	0.969721	-0.0721459	0.0831272	0.38545	0.930395	0.790511	1.09503	-0.13703	0.103322	0.204602	0.871944	0.712096	1.06767	13.7002	0.621039	0.00781629	0.00875455	0.386051	-0.0631157	0.0572057	0.28621	NA	NA	NA
